# Supplementary material for: Toward a ToxAtlas of Carbon-Based Nanomaterials: Single-Cell RNA Sequencing Reveals Initiating Cell Circuits in Pulmonary Inflammation
Source: ACS Nano. 2025 Nov 3;19(45):39139–56. doi: 10.1021/acsnano.5c12054 (PMC12632174; doi:10.1021/acsnano.5c12054)
Supplement: Supplementary file 3 [file nn5c12054_si_003.xlsx]

## Sheet: All markers
gene	score	logfoldchange	pval	pval_adj	cluster
Ager	66.6219	5.27318	0	0	AT1
Vegfa	60.9118	5.42353	0	0	AT1
Akap5	59.5815	7.192	0	0	AT1
Sparc	58.8873	4.44126	0	0	AT1
Prdx6	56.9569	3.77653	0	0	AT1
Sec14l3	55.2611	4.35047	0	0	AT1
Timp3	54.1872	4.33555	0	0	AT1
Clic5	53.9094	4.56833	0	0	AT1
Hopx	53.1338	5.44858	0	0	AT1
Lmo7	53.1274	4.1849	0	0	AT1
Cldn18	52.9685	3.27465	0	0	AT1
Limch1	52.8857	4.22974	0	0	AT1
Rtkn2	52.8685	8.65513	0	0	AT1
Emp2	52.5902	3.87786	0	0	AT1
Krt7	50.2985	4.82447	0	0	AT1
Spock2	46.4871	6.8765	0	0	AT1
Malat1	46.2374	3.80015	0	0	AT1
Cavin2	45.7522	3.62912	0	0	AT1
Col4a3	45.4572	6.49935	0	0	AT1
Dag1	43.2451	3.1625	0	0	AT1
Igfbp2	42.8416	8.06827	0	0	AT1
Col4a4	42.7537	5.09753	0	0	AT1
Ndst1	41.8999	4.61963	0	0	AT1
Aqp5	41.8536	3.32954	0	0	AT1
Ahnak	40.8434	3.05363	0	0	AT1
Sema3e	40.5928	5.94126	0	0	AT1
Msn	38.3142	2.97969	0	0	AT1
Scd2	38.0847	2.79821	0	0	AT1
Pdgfa	37.6983	3.81986	0	0	AT1
S100a6	37.411	2.95593	2.59319e-306	2.48773e-303	AT1
Magi3	37.3656	3.32124	1.41467e-305	1.31336e-302	AT1
Cryab	37.0955	4.17453	3.31841e-301	2.98449e-298	AT1
Mettl7a1	37.0067	2.34134	8.92478e-300	7.78349e-297	AT1
Igfbp7	36.9518	2.71867	6.80952e-299	5.76406e-296	AT1
Myo1b	36.7201	4.11825	3.49579e-295	2.87453e-292	AT1
Cyp4b1	36.471	2.96822	3.20149e-291	2.55942e-288	AT1
Icam1	36.4394	2.68935	1.01328e-290	7.88165e-288	AT1
Mpp5	36.1611	3.86256	2.4859e-286	1.88274e-283	AT1
Myh14	36.1529	3.0978	3.34706e-286	2.46996e-283	AT1
Gprc5a	35.7723	4.07159	2.9779e-280	2.1426e-277	AT1
Slc39a8	35.7339	3.0791	1.17843e-279	8.27203e-277	AT1
Ndnf	35.5285	4.70095	1.78585e-276	1.22373e-273	AT1
Neat1	35.1833	2.45879	3.60628e-271	2.41369e-268	AT1
Pmp22	34.5858	3.5827	4.13241e-262	2.70297e-259	AT1
Rgcc	34.1883	3.23919	3.61165e-256	2.30985e-253	AT1
Tns1	33.9115	2.76033	4.50827e-252	2.82061e-249	AT1
Selenbp1	33.8984	2.08785	7.04258e-252	4.31246e-249	AT1
Alcam	33.6064	1.87491	1.35321e-247	8.11365e-245	AT1
Resf1	33.307	2.70066	3.06068e-243	1.79768e-240	AT1
Anxa5	32.674	2.23387	3.6599e-234	2.10664e-231	AT1
Cyp2b10	32.609	4.24604	3.05456e-233	1.72373e-230	AT1
Clic3	32.487	3.4923	1.62845e-231	9.01287e-229	AT1
Ppp3ca	32.4017	2.65322	2.59408e-230	1.40863e-227	AT1
Rab11fip1	32.3622	3.98797	9.35462e-230	4.98567e-227	AT1
Myl12a	32.2331	2.21826	6.07866e-228	3.1808e-225	AT1
Pdpn	32.0046	5.44357	9.41594e-225	4.83912e-222	AT1
Qk	31.6094	2.69967	2.7415e-219	1.38422e-216	AT1
Igfbp6	31.6053	3.26336	3.12658e-219	1.55143e-216	AT1
Hbegf	31.5976	3.94187	3.98015e-219	1.9415e-216	AT1
Lpin2	31.5246	2.21101	4.00121e-218	1.91925e-215	AT1
Scnn1g	31.0342	6.36	1.86704e-211	8.80876e-209	AT1
Flrt3	30.8949	6.19837	1.39863e-209	6.49235e-207	AT1
Cadm1	30.8509	2.64072	5.4541e-209	2.49157e-206	AT1
Tead1	30.844	3.92856	6.73727e-209	3.02966e-206	AT1
Mal2	30.7682	3.43971	6.98178e-208	3.09132e-205	AT1
Col4a2	30.6328	2.90897	4.47956e-206	1.95336e-203	AT1
Ier3	30.214	2.61506	1.55027e-200	6.65924e-198	AT1
Agrn	29.9543	4.02829	3.87195e-197	1.63874e-194	AT1
Cav1	29.597	2.62307	1.63347e-192	6.81321e-190	AT1
Wwc1	29.4959	2.74154	3.24855e-191	1.33562e-188	AT1
Cnn2	29.3473	2.09125	2.58587e-189	1.04819e-186	AT1
Vamp8	28.599	1.63841	6.9039e-180	2.75964e-177	AT1
Otud7b	28.5554	3.42341	2.40625e-179	9.48657e-177	AT1
Wwp1	28.4652	2.58663	3.15887e-178	1.22854e-175	AT1
Fgf1	28.0498	3.13572	4.0113e-173	1.53927e-170	AT1
Pxdc1	27.8162	4.4009	2.76338e-170	1.04645e-167	AT1
Hs2st1	27.7377	4.28233	2.45522e-169	9.17677e-167	AT1
Serpinb6b	27.642	2.43693	3.47849e-168	1.28347e-165	AT1
Calm1	26.2171	1.73404	1.6964e-151	6.18004e-149	AT1
Fam189a2	26.1961	4.31568	2.94039e-151	1.05781e-148	AT1
Itgb6	25.7532	5.26022	2.96574e-146	1.05375e-143	AT1
Ctnna1	25.7117	2.00472	8.64312e-146	3.03353e-143	AT1
Anxa1	25.413	2.2695	1.81182e-142	6.28243e-140	AT1
Anxa3	25.3091	2.07392	2.53445e-141	8.6835e-139	AT1
Npnt	25.3014	2.19762	3.08616e-141	1.04494e-138	AT1
Scnn1a	25.2448	3.25758	1.29259e-140	4.32566e-138	AT1
Nectin3	25.1228	3.31405	2.79981e-139	9.2619e-137	AT1
Tmod1	24.8454	4.02341	2.89847e-136	9.4793e-134	AT1
Tppp3	24.6648	2.24674	2.55174e-134	8.2516e-132	AT1
Col4a1	24.5428	2.12314	5.16159e-133	1.65056e-130	AT1
Tspan8	24.4828	3.03376	2.25086e-132	7.11867e-130	AT1
Cystm1	24.4547	2.49475	4.48752e-132	1.40381e-129	AT1
Slco3a1	24.1269	3.23501	1.30454e-128	4.03706e-126	AT1
Phactr1	24.0855	3.77944	3.54872e-128	1.08651e-125	AT1
Rabgap1l	23.942	2.34896	1.12013e-126	3.39339e-124	AT1
Timp2	23.8613	1.99009	7.72809e-126	2.31682e-123	AT1
App	23.7094	1.56684	2.88589e-124	8.56246e-122	AT1
Trp53bp2	23.6149	2.92687	2.71255e-123	7.96603e-121	AT1
Tspan2	23.5898	3.01929	4.90906e-123	1.4271e-120	AT1
Scnn1b	23.298	4.85841	4.64816e-120	1.33774e-117	AT1
Myo1c	23.1561	2.79115	1.26217e-118	3.59655e-116	AT1
Bdnf	23.0899	6.832	5.84474e-118	1.64913e-115	AT1
Hsp90aa1	23.0875	1.58489	6.17885e-118	1.72648e-115	AT1
F11r	23.0462	2.09398	1.6046e-117	4.44041e-115	AT1
Crip2	22.8198	1.79863	2.91803e-115	7.99817e-113	AT1
Cxadr	22.585	2.95919	6.08606e-113	1.65242e-110	AT1
Sod1	22.5405	1.50005	1.66559e-112	4.47998e-110	AT1
Fam174b	22.457	4.39176	1.09379e-111	2.91475e-109	AT1
Ano1	22.3816	4.6544	5.94605e-111	1.56997e-108	AT1
Arhgef26	22.3596	3.74466	9.73775e-111	2.54775e-108	AT1
Lamb3	22.2141	2.97432	2.5102e-109	6.50842e-107	AT1
Mthfd1	22.1966	2.68099	3.70284e-109	9.51499e-107	AT1
Gramd2	22.153	3.58716	9.7699e-109	2.4883e-106	AT1
Il18r1	22.1326	2.29837	1.53466e-108	3.87434e-106	AT1
Krt19	21.9935	2.82416	3.3235e-107	8.31743e-105	AT1
Pgrmc1	21.455	2.8401	4.10289e-102	1.01794e-99	AT1
Tpm1	21.4522	1.34832	4.35272e-102	1.07069e-99	AT1
Scel	21.4015	7.93894	1.29254e-101	3.15248e-99	AT1
Hist1h2bc	21.3012	2.39575	1.10765e-100	2.67884e-98	AT1
Mprip	21.2588	2.09905	2.73418e-100	6.55749e-98	AT1
Ehd2	21.2421	2.94989	3.89961e-100	9.27528e-98	AT1
Cped1	21.1147	4.6552	5.8245e-99	1.37401e-96	AT1
Rnase4	21.0235	1.23948	4.00086e-98	9.36137e-96	AT1
Anxa2	20.9487	1.46623	1.92922e-97	4.47766e-95	AT1
Ptprf	20.9322	1.27975	2.7244e-97	6.27267e-95	AT1
Tgm2	20.7293	2.30779	1.88682e-95	4.30975e-93	AT1
Serpinb9	20.3891	2.29536	2.09174e-92	4.74017e-90	AT1
Sema3a	20.2295	6.73555	5.3875e-91	1.21135e-88	AT1
Tpm3	19.9199	1.49961	2.73777e-88	6.10798e-86	AT1
Mfge8	19.8781	2.58624	6.29426e-88	1.39345e-85	AT1
Fbln5	19.8554	4.20566	9.89281e-88	2.1734e-85	AT1
Nebl	19.7344	3.19015	1.09183e-86	2.38053e-84	AT1
Clip1	19.7182	1.83384	1.50432e-86	3.2552e-84	AT1
Bcam	19.4165	2.16238	5.59876e-84	1.19357e-81	AT1
Bsg	19.3127	1.2907	4.19835e-83	8.88445e-81	AT1
Tjp2	19.284	2.07623	7.32159e-83	1.53807e-80	AT1
Laptm4a	19.2065	1.39678	3.26566e-82	6.81056e-80	AT1
Ahnak2	19.2042	3.9996	3.41361e-82	7.06788e-80	AT1
Ccn1	19.1414	2.74867	1.1412e-81	2.34598e-79	AT1
Ptpre	19.1282	2.54841	1.4714e-81	3.00333e-79	AT1
Hspg2	19.1156	4.39418	1.87176e-81	3.7936e-79	AT1
Arhgef2	19.0767	2.06901	3.94757e-81	7.94482e-79	AT1
Slc6a14	19.0289	3.62359	9.82242e-81	1.96312e-78	AT1
Krt8	18.8624	1.92393	2.3223e-79	4.60937e-77	AT1
Gipc2	18.7784	3.22202	1.1338e-78	2.23499e-76	AT1
Wnk1	18.5013	1.71374	2.01454e-76	3.94412e-74	AT1
Pls3	18.2997	2.20728	8.32487e-75	1.61885e-72	AT1
Arhgef28	18.2237	3.38985	3.34496e-74	6.46094e-72	AT1
Nt5e	18.2157	4.88348	3.87689e-74	7.43847e-72	AT1
Slc44a2	18.1604	2.81235	1.06259e-73	2.02525e-71	AT1
Ctdspl	17.9245	2.8337	7.5878e-72	1.4273e-69	AT1
Actb	17.9052	1.37332	1.07339e-71	2.00598e-69	AT1
Krt18	17.8496	1.97116	2.9088e-71	5.40098e-69	AT1
Cdkn2b	17.7424	4.32542	1.97226e-70	3.63858e-68	AT1
Epb41l5	17.5856	3.18535	3.17718e-69	5.82416e-67	AT1
Dusp7	17.4918	3.27642	1.65433e-68	3.0134e-66	AT1
Nbl1	17.4892	3.08982	1.73092e-68	3.13308e-66	AT1
Arhgap5	17.3001	1.57199	4.69686e-67	8.44847e-65	AT1
4930523C07Rik	17.2333	1.96633	1.49496e-66	2.67235e-64	AT1
Selenof	17.1904	1.4551	3.13123e-66	5.56276e-64	AT1
Samhd1	17.1657	1.84211	4.80024e-66	8.47551e-64	AT1
Lamc2	17.1495	3.80515	6.33618e-66	1.11192e-63	AT1
Bend7	16.9898	2.40654	9.76536e-65	1.69305e-62	AT1
Osbpl6	16.8195	3.09796	1.75671e-63	3.02744e-61	AT1
Phldb2	16.8051	1.19962	2.23896e-63	3.83556e-61	AT1
Tspan15	16.7005	3.15908	1.29978e-62	2.20046e-60	AT1
Lama3	16.6194	6.14569	5.04359e-62	8.48857e-60	AT1
Klf6	16.6178	1.54496	5.17943e-62	8.66652e-60	AT1
Myl12b	16.5915	1.46555	8.02987e-62	1.33584e-59	AT1
Tmem37	16.5176	3.3684	2.74097e-61	4.53363e-59	AT1
Calm2	16.4675	1.19723	6.28534e-61	1.03367e-58	AT1
Ccnd2	16.4627	1.58759	6.80269e-61	1.11239e-58	AT1
Utrn	16.4359	1.709	1.05828e-60	1.72075e-58	AT1
Unc13d	16.4147	3.04356	1.50079e-60	2.42656e-58	AT1
Chpt1	16.3941	2.01071	2.10824e-60	3.38967e-58	AT1
Pdlim2	16.3516	2.19781	4.23396e-60	6.76963e-58	AT1
Kif1b	16.3026	1.72356	9.4559e-60	1.50354e-57	AT1
Aplp2	16.2273	1.21756	3.2356e-59	5.06988e-57	AT1
Wwc2	16.2272	1.98089	3.24134e-59	5.06988e-57	AT1
Capn2	16.2164	2.25351	3.85968e-59	6.00441e-57	AT1
Rab12	16.1786	2.19326	7.1401e-59	1.1048e-56	AT1
Mpp7	16.1138	2.79232	2.03931e-58	3.13858e-56	AT1
Fads3	16.1114	3.12738	2.12318e-58	3.25027e-56	AT1
Cav2	16.0968	2.15288	2.68805e-58	4.09324e-56	AT1
Epn2	16.0746	2.47833	3.84252e-58	5.8204e-56	AT1
Akr1c14	15.9308	5.472	3.87387e-57	5.80677e-55	AT1
Cdh1	15.8642	1.44827	1.12136e-56	1.67216e-54	AT1
Slc43a2	15.8003	1.93815	3.09441e-56	4.59057e-54	AT1
Cttnbp2nl	15.7117	2.25715	1.25797e-55	1.85664e-53	AT1
Dpysl2	15.5753	2.17705	1.07163e-54	1.57354e-52	AT1
Nbeal1	15.5741	2.0075	1.09155e-54	1.59466e-52	AT1
Cavin1	15.491	1.558	3.9878e-54	5.7964e-52	AT1
Klf9	15.34	1.40155	4.13384e-53	5.97848e-51	AT1
Cgn	15.2961	3.08656	8.11313e-53	1.16167e-50	AT1
Sema3b	15.2651	3.77809	1.30556e-52	1.8601e-50	AT1
Epb41l4a	15.1971	4.17172	3.69694e-52	5.24128e-50	AT1
Ubl3	15.1956	1.4609	3.78054e-52	5.33352e-50	AT1
Tacc2	15.1562	2.44034	6.89209e-52	9.67583e-50	AT1
Tfdp2	15.1436	2.84519	8.35769e-52	1.16764e-49	AT1
Myl6	15.0625	1.07794	2.85695e-51	3.95303e-49	AT1
Nceh1	15.047	1.74507	3.61269e-51	4.97479e-49	AT1
Col4a5	14.8594	4.58905	6.04225e-50	8.28075e-48	AT1
Prkar2a	14.7756	1.93961	2.10395e-49	2.86974e-47	AT1
Eps8l2	14.6736	3.42639	9.51267e-49	1.28533e-46	AT1
Abca5	14.6432	5.6831	1.4884e-48	1.99238e-46	AT1
Ntn4	14.5447	2.57652	6.30851e-48	8.36677e-46	AT1
Thbs3	14.5433	2.81117	6.44315e-48	8.50615e-46	AT1
Mrpl14	14.3484	1.70335	1.08974e-46	1.41273e-44	AT1
Tef	14.2492	3.29787	4.53404e-46	5.82543e-44	AT1
Akap13	14.0538	1.44287	7.30053e-45	9.17508e-43	AT1
Arl4c	14.0128	1.71034	1.30248e-44	1.6298e-42	AT1
Gabarapl1	13.9289	1.88721	4.22743e-44	5.2669e-42	AT1
Plod2	13.8892	4.13384	7.36851e-44	9.10154e-42	AT1
Gcnt2	13.8517	2.86638	1.24262e-43	1.52181e-41	AT1
Rnf181	13.8334	1.76084	1.60235e-43	1.95405e-41	AT1
Igf1r	13.7993	2.23976	2.57321e-43	3.12477e-41	AT1
Foxn3	13.7738	1.65776	3.66639e-43	4.43356e-41	AT1
Amotl2	13.7703	1.89647	3.84391e-43	4.62877e-41	AT1
Mindy2	13.7137	2.16205	8.40231e-43	1.00758e-40	AT1
Dstn	13.6509	1.09866	1.99422e-42	2.38148e-40	AT1
Cers2	13.6317	1.46629	2.59295e-42	3.08368e-40	AT1
Sorbs3	13.5554	2.40603	7.3632e-42	8.72069e-40	AT1
Gata6	13.5526	2.14583	7.65172e-42	9.02526e-40	AT1
Cdkl5	13.5438	4.57778	8.6191e-42	1.00836e-39	AT1
Tjp1	13.414	1.64972	5.00591e-41	5.78595e-39	AT1
Magi1	13.4072	3.60509	5.48584e-41	6.3153e-39	AT1
Fnbp1l	13.2698	1.40633	3.46624e-40	3.94302e-38	AT1
Kank2	13.2225	1.8981	6.50952e-40	7.37575e-38	AT1
AU021092	12.9477	2.11912	2.42178e-38	2.7015e-36	AT1
Ralbp1	12.9242	1.17471	3.28694e-38	3.63839e-36	AT1
Pard6b	12.7915	4.53529	1.82812e-37	1.98541e-35	AT1
Shroom3	12.7772	2.308	2.19958e-37	2.37985e-35	AT1
Itga3	12.7383	3.02709	3.62434e-37	3.89211e-35	AT1
Tmem63b	12.7116	2.44346	5.0961e-37	5.43351e-35	AT1
Sptan1	12.689	1.58736	6.80621e-37	7.22815e-35	AT1
Lrpap1	12.5996	1.68466	2.12177e-36	2.22863e-34	AT1
Nckap5	12.5912	1.36731	2.35983e-36	2.46967e-34	AT1
Syn3	12.4888	3.26074	8.59849e-36	8.96611e-34	AT1
Fermt2	12.3885	1.23402	3.01818e-35	3.12458e-33	AT1
Gpx4	12.3497	1.25375	4.88639e-35	5.02251e-33	AT1
Adamtsl4	12.3213	3.89183	6.96043e-35	7.10359e-33	AT1
2200002D01Rik	12.3056	2.813	8.44684e-35	8.55987e-33	AT1
Sphk1	12.2474	4.82638	1.7356e-34	1.74652e-32	AT1
Samd4	12.231	3.19488	2.12285e-34	2.12876e-32	AT1
2210011C24Rik	12.1679	5.63801	4.60898e-34	4.57402e-32	AT1
Drap1	12.155	1.09524	5.39648e-34	5.3007e-32	AT1
Cd9	12.1105	0.980796	9.29036e-34	9.03299e-32	AT1
Ifi27	12.0533	1.26692	1.86384e-33	1.78804e-31	AT1
Lgals3	12.0341	0.999413	2.35115e-33	2.24805e-31	AT1
Serpinb6a	12.0095	1.32874	3.16767e-33	3.01872e-31	AT1
F2r	12.0062	2.80339	3.29642e-33	3.13105e-31	AT1
Tacstd2	11.9975	3.15641	3.66147e-33	3.46635e-31	AT1
Grem2	11.9689	3.91958	5.16963e-33	4.86216e-31	AT1
Tmem140	11.8592	1.95585	1.92879e-32	1.78491e-30	AT1
Ankrd1	11.8301	5.76735	2.72734e-32	2.5158e-30	AT1
Sfta3-ps	11.8135	1.25994	3.32481e-32	3.05712e-30	AT1
Tgfb2	11.7319	3.38881	8.74869e-32	7.99325e-30	AT1
AA986860	11.7065	2.21819	1.17996e-31	1.07466e-29	AT1
Macf1	11.6258	1.4074	3.04554e-31	2.75631e-29	AT1
Csf1r	11.5535	2.08166	7.08659e-31	6.3735e-29	AT1
Itgb1	11.5508	1.02453	7.3119e-31	6.55565e-29	AT1
Pof1b	11.5203	2.96941	1.04215e-30	9.31458e-29	AT1
Epb41l4b	11.5125	4.56142	1.14119e-30	1.01682e-28	AT1
Adam9	11.5041	2.53823	1.25732e-30	1.1134e-28	AT1
Kif5b	11.4877	0.998267	1.52103e-30	1.3428e-28	AT1
Liph	11.4766	2.67732	1.72992e-30	1.52254e-28	AT1
Aff1	11.4663	1.66145	1.94906e-30	1.71018e-28	AT1
Ltbp3	11.455	2.03071	2.21917e-30	1.94127e-28	AT1
Galnt18	11.392	2.05439	4.58419e-30	3.9859e-28	AT1
Exph5	11.3674	3.01785	6.08046e-30	5.27095e-28	AT1
Rasgrf2	11.3645	5.45266	6.28468e-30	5.43163e-28	AT1
Fdx1	11.3048	1.84228	1.24226e-29	1.06723e-27	AT1
Wls	11.3011	1.23298	1.2965e-29	1.11052e-27	AT1
Phactr2	11.2999	1.35279	1.31402e-29	1.12218e-27	AT1
Rhoa	11.2897	1.06264	1.47466e-29	1.25565e-27	AT1
Zfyve21	11.2721	2.87464	1.80198e-29	1.52982e-27	AT1
Sdc1	11.2684	0.833722	1.87857e-29	1.59016e-27	AT1
Cfap36	11.2449	1.29373	2.45308e-29	2.07037e-27	AT1
Sort1	11.2023	1.67941	3.97321e-29	3.30796e-27	AT1
Fhl1	11.2022	1.92483	3.97691e-29	3.30796e-27	AT1
Lamb2	11.1894	1.76615	4.59631e-29	3.81215e-27	AT1
Rusc2	11.1508	3.4876	7.09704e-29	5.85252e-27	AT1
Vcl	11.0553	1.91609	2.06699e-28	1.69e-26	AT1
Cux1	11.055	1.56771	2.07451e-28	1.69134e-26	AT1
1810037I17Rik	11.019	0.930958	3.0948e-28	2.50897e-26	AT1
Anxa4	10.9416	1.33398	7.28953e-28	5.89305e-26	AT1
Gadd45b	10.9014	1.12144	1.13537e-27	9.12733e-26	AT1
Actn4	10.8948	0.890837	1.2201e-27	9.7812e-26	AT1
Rb1cc1	10.8532	1.13983	1.92549e-27	1.53505e-25	AT1
Smpdl3a	10.8327	1.505	2.4098e-27	1.91586e-25	AT1
Dnajc3	10.7609	0.88135	5.26701e-27	4.16441e-25	AT1
Chka	10.6999	1.28521	1.01926e-26	8.01481e-25	AT1
Dsp	10.6847	2.48557	1.19974e-26	9.40833e-25	AT1
Map7d1	10.6442	1.30378	1.85665e-26	1.44417e-24	AT1
Sh3rf2	10.64	5.7022	1.94146e-26	1.50607e-24	AT1
Cxcl16	10.5916	1.64803	3.25977e-26	2.52194e-24	AT1
Fam168a	10.5756	1.69539	3.86657e-26	2.98337e-24	AT1
Lrrfip1	10.5407	0.912401	5.60911e-26	4.31631e-24	AT1
Mtcl1	10.5015	2.34076	8.50193e-26	6.5076e-24	AT1
Ids	10.4903	2.48988	9.56949e-26	7.3053e-24	AT1
Parva	10.4411	1.76142	1.6096e-25	1.22228e-23	AT1
S100a11	10.4319	0.807679	1.77386e-25	1.3379e-23	AT1
Gpm6a	10.4318	3.26079	1.77582e-25	1.3379e-23	AT1
Nkx2-1	10.4014	1.16114	2.44363e-25	1.83145e-23	AT1
Prkci	10.3935	2.22199	2.65461e-25	1.98441e-23	AT1
Arid5b	10.3931	1.02491	2.66479e-25	1.98686e-23	AT1
Sqstm1	10.3915	0.918029	2.7102e-25	2.01549e-23	AT1
Nrbp2	10.3413	2.432	4.58146e-25	3.38958e-23	AT1
Pkp2	10.3057	3.04013	6.64024e-25	4.87516e-23	AT1
Celf2	10.2354	1.27692	1.37688e-24	1.00575e-22	AT1
Rabac1	10.1234	0.938389	4.35202e-24	3.14702e-22	AT1
Tmbim6	10.1122	0.706148	4.87731e-24	3.50048e-22	AT1
Spint2	10.0959	1.09509	5.7593e-24	4.10279e-22	AT1
Dab2ip	10.0922	2.05072	5.98195e-24	4.25088e-22	AT1
Pias1	10.0897	1.77496	6.13491e-24	4.34884e-22	AT1
Prmt2	10.0858	2.69759	6.38669e-24	4.51619e-22	AT1
Gm37376	10.0741	1.32792	7.18821e-24	5.07051e-22	AT1
Snx4	10.0549	1.25776	8.73717e-24	6.14807e-22	AT1
Slc39a4	10.053	2.233	8.913e-24	6.25649e-22	AT1
Nedd4l	10.0154	1.68123	1.30411e-23	9.13192e-22	AT1
Cdh13	9.87542	3.80449	5.32113e-23	3.6813e-21	AT1
Ccn2	9.85648	2.49757	6.42633e-23	4.43524e-21	AT1
Crlf3	9.83849	1.54916	7.68573e-23	5.27912e-21	AT1
Retreg1	9.76354	1.77544	1.61428e-22	1.10092e-20	AT1
Ptprm	9.76015	1.99295	1.6691e-22	1.13562e-20	AT1
Asah1	9.73111	1.58407	2.22164e-22	1.50799e-20	AT1
Zfhx3	9.73072	1.35331	2.23018e-22	1.51023e-20	AT1
Cobl	9.71873	1.76005	2.50898e-22	1.68712e-20	AT1
P4ha1	9.70879	1.33302	2.7661e-22	1.85567e-20	AT1
Eif1	9.70483	0.737815	2.87558e-22	1.92127e-20	AT1
Ifit3	9.65066	2.59548	4.88391e-22	3.25368e-20	AT1
Serpinh1	9.64943	1.07852	4.9429e-22	3.28537e-20	AT1
Rbms3	9.64752	1.76563	5.03571e-22	3.33935e-20	AT1
Gas6	9.63399	0.907909	5.74537e-22	3.79247e-20	AT1
Tmem245	9.59626	1.48775	8.28952e-22	5.43445e-20	AT1
Cd81	9.57742	0.86018	9.95033e-22	6.50611e-20	AT1
S1pr2	9.57722	2.81162	9.9694e-22	6.50611e-20	AT1
Npr2	9.54525	2.26613	1.35775e-21	8.80088e-20	AT1
Parp3	9.51291	2.21609	1.85404e-21	1.1964e-19	AT1
Creb3l2	9.47646	1.74943	2.63064e-21	1.69373e-19	AT1
Ptpn14	9.4568	3.31118	3.17523e-21	2.0398e-19	AT1
Ddb1	9.43695	1.11108	3.83785e-21	2.45998e-19	AT1
Tnfrsf12a	9.42522	2.20621	4.29205e-21	2.74501e-19	AT1
Nav2	9.42031	1.96588	4.49746e-21	2.86999e-19	AT1
P4ha2	9.39836	1.79382	5.54184e-21	3.52084e-19	AT1
Ttll7	9.3823	1.50677	6.4551e-21	4.08302e-19	AT1
Il6ra	9.36704	1.40164	7.45947e-21	4.70797e-19	AT1
Lrrk1	9.35325	1.7804	8.49961e-21	5.35271e-19	AT1
Agpat4	9.34512	1.86668	9.17828e-21	5.76749e-19	AT1
Gm43719	9.34108	6.97532	9.53524e-21	5.97874e-19	AT1
Osbpl9	9.32368	1.24092	1.12377e-20	7.0309e-19	AT1
Atxn7l3b	9.18499	0.885537	4.11576e-20	2.55835e-18	AT1
Sec62	9.17451	0.866554	4.53648e-20	2.81379e-18	AT1
Ywhae	9.16155	0.744308	5.11586e-20	3.15954e-18	AT1
Mcl1	9.12634	1.00122	7.08544e-20	4.34795e-18	AT1
Paqr7	9.10834	2.35065	8.36521e-20	5.10065e-18	AT1
Mecom	9.08865	1.14849	1.00274e-19	6.10127e-18	AT1
Tmprss2	8.93061	3.46916	4.23655e-19	2.55079e-17	AT1
Cdc42bpg	8.92948	1.54202	4.2802e-19	2.57169e-17	AT1
Os9	8.91288	0.795014	4.97242e-19	2.98138e-17	AT1
S100a13	8.87236	0.859194	7.16106e-19	4.25817e-17	AT1
Arf3	8.8678	2.05985	7.46035e-19	4.42699e-17	AT1
Mir22hg	8.81604	2.15839	1.18579e-18	7.02204e-17	AT1
Rock1	8.78597	0.867783	1.55023e-18	9.16133e-17	AT1
Nipa1	8.75481	3.52336	2.04455e-18	1.20332e-16	AT1
Zbtb20	8.73802	0.963218	2.37238e-18	1.39341e-16	AT1
Tprgl	8.71734	1.23672	2.84804e-18	1.66599e-16	AT1
Trim3	8.70732	2.19832	3.11148e-18	1.81272e-16	AT1
Sbds	8.70543	0.904219	3.1637e-18	1.83942e-16	AT1
Laptm4b	8.67629	1.48482	4.08893e-18	2.37257e-16	AT1
Stard3	8.65835	1.98009	4.78636e-18	2.76055e-16	AT1
Gja1	8.62875	1.16703	6.20265e-18	3.55602e-16	AT1
Slc39a13	8.60887	2.29678	7.37806e-18	4.21311e-16	AT1
Plb1	8.60799	4.40573	7.43542e-18	4.23746e-16	AT1
Crb3	8.60707	1.779	7.49513e-18	4.26304e-16	AT1
Slain2	8.57575	1.45967	9.84421e-18	5.5771e-16	AT1
Cd151	8.5604	1.2093	1.1248e-17	6.35988e-16	AT1
Hspb1	8.54894	0.923675	1.24225e-17	7.01017e-16	AT1
Slc25a4	8.52473	0.733215	1.53162e-17	8.6262e-16	AT1
Srrm2	8.52355	0.929258	1.54738e-17	8.69797e-16	AT1
Prkcz	8.50592	2.45161	1.80165e-17	1.01075e-15	AT1
Traf1	8.50356	1.62396	1.8386e-17	1.02948e-15	AT1
Megf9	8.49465	2.01403	1.98533e-17	1.10732e-15	AT1
Cab39	8.46629	1.15243	2.53338e-17	1.40754e-15	AT1
Fzd2	8.46445	3.80779	2.57363e-17	1.42715e-15	AT1
Ephb3	8.46096	2.50604	2.6518e-17	1.46767e-15	AT1
Myo5b	8.43624	1.94021	3.27707e-17	1.81025e-15	AT1
Creg1	8.43076	0.696767	3.43419e-17	1.89341e-15	AT1
Pacsin2	8.43022	1.55018	3.4503e-17	1.89865e-15	AT1
Aff4	8.38511	0.945084	5.06789e-17	2.77289e-15	AT1
Myof	8.37131	1.09036	5.69786e-17	3.11166e-15	AT1
Stx7	8.37091	1.21795	5.71749e-17	3.11647e-15	AT1
Mfhas1	8.36507	2.03882	6.00817e-17	3.26872e-15	AT1
Edn3	8.35267	4.03804	6.67396e-17	3.62409e-15	AT1
Tgfbr2	8.33198	1.32644	7.95007e-17	4.30891e-15	AT1
Farp1	8.32861	2.44175	8.17966e-17	4.42501e-15	AT1
Eya2	8.31542	3.0634	9.14305e-17	4.9369e-15	AT1
Tbrg1	8.28858	0.921732	1.14609e-16	6.17689e-15	AT1
Ptms	8.27322	0.693943	1.30392e-16	7.01435e-15	AT1
Il17re	8.27275	2.93577	1.30909e-16	7.02905e-15	AT1
Tbl1x	8.24729	1.01307	1.62028e-16	8.68376e-15	AT1
Ece1	8.22582	0.912929	1.93857e-16	1.03319e-14	AT1
Tagln2	8.21855	0.625955	2.05973e-16	1.09573e-14	AT1
Cpeb4	8.21819	1.47656	2.06601e-16	1.09704e-14	AT1
Actn1	8.20803	1.08521	2.24841e-16	1.1917e-14	AT1
Vamp5	8.20667	1.66036	2.27409e-16	1.20309e-14	AT1
Zfp703	8.20063	2.66031	2.39129e-16	1.26278e-14	AT1
Lamp1	8.20014	0.653005	2.40112e-16	1.26565e-14	AT1
Ccdc9b	8.18273	2.33474	2.77495e-16	1.46002e-14	AT1
Ddx47	8.07447	1.54124	6.77694e-16	3.55913e-14	AT1
Cfl2	8.07333	1.53248	6.84078e-16	3.58611e-14	AT1
Elovl5	7.98968	1.17992	1.35285e-15	7.04072e-14	AT1
Bcar3	7.97255	3.07803	1.5543e-15	8.05995e-14	AT1
Gsn	7.9671	0.551943	1.62445e-15	8.40855e-14	AT1
Nisch	7.96363	1.0269	1.67068e-15	8.63237e-14	AT1
Tmsb4x	7.95587	0.624964	1.77871e-15	9.17408e-14	AT1
Plce1	7.93679	3.58395	2.07474e-15	1.06437e-13	AT1
Tmem59	7.92786	0.713563	2.22952e-15	1.14174e-13	AT1
Bmp4	7.92538	1.40748	2.27447e-15	1.16269e-13	AT1
Abca1	7.89761	2.62615	2.84296e-15	1.45071e-13	AT1
Matn4	7.89069	1.49997	3.00529e-15	1.53084e-13	AT1
Rilpl1	7.87436	1.8573	3.42494e-15	1.73538e-13	AT1
Rab6a	7.86558	1.03191	3.67385e-15	1.85823e-13	AT1
Foxa2	7.84149	1.51717	4.45245e-15	2.24024e-13	AT1
Ankrd12	7.82131	0.911687	5.22752e-15	2.62105e-13	AT1
Lims2	7.8193	2.19265	5.31172e-15	2.65863e-13	AT1
Mical2	7.81018	1.68257	5.71071e-15	2.85337e-13	AT1
Plscr2	7.80011	2.98778	6.18554e-15	3.08526e-13	AT1
Casz1	7.77529	1.159	7.52767e-15	3.74821e-13	AT1
Zfand5	7.74189	0.891001	9.7953e-15	4.84379e-13	AT1
Ppfibp2	7.73787	1.33487	1.01093e-14	4.9905e-13	AT1
Apbb1	7.71931	2.11534	1.16964e-14	5.76408e-13	AT1
Selenos	7.70936	0.540907	1.26451e-14	6.22094e-13	AT1
Trim16	7.70206	3.00046	1.3389e-14	6.57568e-13	AT1
Rasgef1a	7.65692	1.10484	1.90449e-14	9.32163e-13	AT1
Eny2	7.61004	0.98407	2.74016e-14	1.33891e-12	AT1
Crebrf	7.60775	1.05249	2.78904e-14	1.36049e-12	AT1
Fstl3	7.60161	3.43376	2.9248e-14	1.42429e-12	AT1
Plxnb1	7.5898	1.78296	3.20407e-14	1.55765e-12	AT1
Cdipt	7.56592	1.53762	3.85115e-14	1.86593e-12	AT1
F3	7.53324	2.78157	4.9495e-14	2.38604e-12	AT1
Lims1	7.52129	1.10016	5.42369e-14	2.61026e-12	AT1
Dusp14	7.51656	2.88727	5.62357e-14	2.70194e-12	AT1
Mab21l4	7.50787	3.51252	6.00986e-14	2.87793e-12	AT1
Errfi1	7.50762	0.749685	6.02123e-14	2.87859e-12	AT1
Tinagl1	7.50703	1.07279	6.04836e-14	2.88676e-12	AT1
Atp2b1	7.49005	0.767625	6.88487e-14	3.27515e-12	AT1
Chmp4c	7.47339	2.80503	7.81569e-14	3.71181e-12	AT1
Swap70	7.46611	1.28946	8.26031e-14	3.9165e-12	AT1
Vapa	7.44158	0.858561	9.94869e-14	4.70926e-12	AT1
Tsc22d3	7.4253	0.880809	1.12529e-13	5.31786e-12	AT1
Rcan2	7.3998	4.75185	1.36393e-13	6.41402e-12	AT1
Wdr45	7.3847	2.13175	1.52796e-13	7.17369e-12	AT1
Ccdc112	7.38253	2.52226	1.55308e-13	7.27973e-12	AT1
Svil	7.33979	0.94477	2.13934e-13	9.96283e-12	AT1
Ppm1l	7.33902	2.85241	2.15167e-13	1.0004e-11	AT1
Hck	7.24177	2.02922	4.42861e-13	2.04583e-11	AT1
Prr15l	7.22446	0.698346	5.03114e-13	2.31674e-11	AT1
Hspa4	7.21122	0.760305	5.5454e-13	2.5454e-11	AT1
Slc25a51	7.21026	1.26345	5.58436e-13	2.5592e-11	AT1
Pink1	7.17437	1.2413	7.26406e-13	3.31841e-11	AT1
Rab2a	7.16618	0.744092	7.71199e-13	3.51168e-11	AT1
Arhgap6	7.1287	1.83987	1.01324e-12	4.58508e-11	AT1
Bmpr1a	7.11478	1.71233	1.12093e-12	5.0565e-11	AT1
Ptpn11	7.10394	1.05001	1.21251e-12	5.46106e-11	AT1
Serinc1	7.09063	0.763295	1.33504e-12	6.0035e-11	AT1
Taok3	7.08685	0.497607	1.372e-12	6.16008e-11	AT1
Sptbn1	7.08287	0.73474	1.41197e-12	6.32966e-11	AT1
Zkscan1	7.08085	1.62704	1.43273e-12	6.41275e-11	AT1
Psmc1	7.07895	0.707387	1.45255e-12	6.49136e-11	AT1
Dync1h1	7.07393	1.05361	1.50611e-12	6.72029e-11	AT1
Scarb2	7.06928	0.717958	1.5574e-12	6.93839e-11	AT1
Nr3c1	7.0575	0.816281	1.69519e-12	7.5406e-11	AT1
Ndfip1	7.04202	0.765212	1.8947e-12	8.41502e-11	AT1
Wasl	7.0252	1.06	2.13764e-12	9.46479e-11	AT1
Cdc42se2	7.00371	1.35362	2.49266e-12	1.10198e-10	AT1
Pcnt	6.99762	0.654905	2.60346e-12	1.1492e-10	AT1
Ppp2r5a	6.99646	0.791647	2.62519e-12	1.15701e-10	AT1
Hspb8	6.98802	2.40945	2.788e-12	1.22689e-10	AT1
Manbal	6.9736	1.69103	3.08927e-12	1.35739e-10	AT1
Rnf150	6.94304	3.02751	3.83753e-12	1.67848e-10	AT1
Pafah1b1	6.94214	0.714819	3.86203e-12	1.68663e-10	AT1
Atxn10	6.94055	0.890393	3.90578e-12	1.70316e-10	AT1
Paip2	6.93715	0.714308	4.00089e-12	1.74199e-10	AT1
Hspa4l	6.93603	0.863916	4.03277e-12	1.75057e-10	AT1
Afdn	6.93018	0.785666	4.20291e-12	1.82168e-10	AT1
Fgf18	6.92989	4.61801	4.2116e-12	1.82271e-10	AT1
Naxd	6.92814	0.706426	4.26398e-12	1.83984e-10	AT1
Atrnl1	6.908	2.33647	4.91535e-12	2.10825e-10	AT1
Wars	6.89169	1.21963	5.51339e-12	2.36124e-10	AT1
Ppfibp1	6.88091	1.11449	5.94723e-12	2.53949e-10	AT1
Dynlt3	6.86855	0.687387	6.48577e-12	2.76534e-10	AT1
Rtn3	6.85874	0.762728	6.94683e-12	2.95754e-10	AT1
Arhgap31	6.85331	1.21992	7.216e-12	3.0676e-10	AT1
Rnd1	6.83381	4.5817	8.26894e-12	3.51003e-10	AT1
Igf2r	6.82665	1.55165	8.69205e-12	3.6842e-10	AT1
Rab7	6.79808	0.689853	1.06025e-11	4.48735e-10	AT1
Rbpms	6.77371	0.865601	1.25519e-11	5.29685e-10	AT1
Sorl1	6.76769	0.928929	1.3085e-11	5.50565e-10	AT1
Arhgef18	6.71037	2.42756	1.94128e-11	8.1562e-10	AT1
Sftpd	59.1523	3.10786	0	0	ADI
Npc2	54.852	2.52875	0	0	ADI
Gclc	52.978	3.19213	0	0	ADI
Sftpa1	52.6609	3.66569	0	0	ADI
Ctsh	52.0717	2.38999	0	0	ADI
Sftpc	50.1046	4.92285	0	0	ADI
Wfdc2	46.6327	2.02474	0	0	ADI
Atp1b1	46.5834	2.14151	0	0	ADI
Cbr2	42.8568	2.03536	0	0	ADI
Sftpb	42.4678	2.49616	0	0	ADI
Cldn18	41.5772	2.03393	0	0	ADI
Napsa	40.9021	1.81499	0	0	ADI
Krt8	39.9652	3.20001	0	0	ADI
Scd1	36.7152	1.76062	4.18489e-295	8.60295e-292	ADI
Lcn2	35.3544	2.27783	8.57707e-274	1.64565e-270	ADI
Lyz2	35.0761	2.27834	1.55915e-269	2.80452e-266	ADI
Lamp3	33.0487	1.50383	1.62272e-239	2.74717e-236	ADI
Chil1	30.8147	1.43038	1.66643e-208	2.66443e-205	ADI
Tpm1	30.7514	1.65133	1.17205e-207	1.77535e-204	ADI
Ager	30.3588	1.50494	1.92464e-202	2.76955e-199	ADI
Cd63	30.071	1.53595	1.16155e-198	1.59187e-195	ADI
Krt18	29.6229	2.69656	7.57512e-193	9.90964e-190	ADI
Errfi1	29.5368	2.53243	9.71617e-192	1.21579e-188	ADI
Ezr	28.1717	1.67922	1.29888e-174	1.55758e-171	ADI
Rgcc	27.9972	2.41184	1.75784e-172	2.02363e-169	ADI
Alcam	27.9465	1.24603	7.26555e-172	8.04241e-169	ADI
Slc12a2	27.8218	1.75666	2.36266e-170	2.51842e-167	ADI
Slc34a2	27.1887	1.44484	8.84598e-163	9.0924e-160	ADI
Vamp8	26.9393	1.33794	7.6145e-160	7.55674e-157	ADI
Ces1d	26.7211	1.62484	2.6754e-157	2.5666e-154	ADI
Sdc1	26.6262	1.71259	3.379e-156	3.13702e-153	ADI
Prdx6	26.5359	1.5507	3.73984e-155	3.36352e-152	ADI
Irx1	26.5014	1.83925	9.34197e-155	8.14733e-152	ADI
Selenbp1	26.0313	1.3633	2.1929e-149	1.85622e-146	ADI
Phlda1	24.8735	2.04366	1.43966e-136	1.18381e-133	ADI
Cldn3	24.5752	1.64942	2.32586e-133	1.85939e-130	ADI
Acsl4	24.234	1.3779	9.74638e-130	7.58111e-127	ADI
Kcnj15	24.2311	1.9918	1.04537e-129	7.91727e-127	ADI
Sdc4	24.0297	1.37779	1.36207e-127	1.00514e-124	ADI
Ctsc	23.8434	1.27501	1.1861e-125	8.53401e-123	ADI
Pmvk	23.4309	2.4975	2.06827e-121	1.45183e-118	ADI
Areg	23.3089	3.52375	3.60485e-120	2.47018e-117	ADI
S100g	23.2914	1.39361	5.42498e-120	3.63095e-117	ADI
Hc	23.109	1.0408	3.76176e-118	2.46054e-115	ADI
Lpin2	22.362	1.61406	9.23731e-111	5.77935e-108	ADI
Clip4	22.1907	2.19911	4.22081e-109	2.58457e-106	ADI
Hmgn1	21.2465	1.25426	3.55488e-100	2.13145e-97	ADI
Sfn	21.2088	3.54716	7.92786e-100	4.6564e-97	ADI
Clu	21.1729	1.66666	1.69743e-99	9.77041e-97	ADI
Epcam	20.7131	1.78959	2.63695e-95	1.48807e-92	ADI
Calm2	20.7045	1.28787	3.15338e-95	1.74527e-92	ADI
Aqp5	20.638	1.65277	1.25186e-94	6.79782e-92	ADI
Cdh1	20.5419	1.59375	9.0997e-94	4.8498e-91	ADI
Phldb2	20.5228	1.25042	1.34624e-93	7.0445e-91	ADI
Krt7	20.0902	2.48879	8.9828e-90	4.53553e-87	ADI
Prnp	20.007	1.38454	4.78772e-89	2.3757e-86	ADI
Fasn	19.7419	1.10033	9.41789e-87	4.59402e-84	ADI
Eif4h	18.9078	1.60528	9.84004e-80	4.71994e-77	ADI
Malat1	18.6288	1.2343	1.87829e-77	8.86181e-75	ADI
Abcd3	18.5943	1.27652	3.5717e-77	1.65796e-74	ADI
Lmo7	17.9835	1.5569	2.62296e-72	1.19824e-69	ADI
mt-Cytb	17.7575	1.07233	1.50844e-70	6.78324e-68	ADI
Anxa2	17.7186	1.15771	3.0114e-70	1.33336e-67	ADI
Nucb2	17.7035	1.24075	3.94332e-70	1.71953e-67	ADI
Lgals3	17.693	1.55212	4.74617e-70	2.03873e-67	ADI
Tceal9	17.5632	0.919442	4.71737e-69	1.99656e-66	ADI
Gja1	17.5177	1.86846	1.04949e-68	4.37746e-66	ADI
H2afj	17.4307	1.01348	4.82824e-68	1.9851e-65	ADI
Ccnd1	17.3033	1.30819	4.44398e-67	1.80137e-64	ADI
Socs2	16.8053	1.17258	2.23088e-63	8.91733e-61	ADI
Icam1	16.5418	1.22985	1.83571e-61	7.23722e-59	ADI
Por	16.5294	1.66379	2.25265e-61	8.76097e-59	ADI
Anxa3	16.3907	1.33387	2.22748e-60	8.5476e-58	ADI
Txnrd1	16.3755	1.8035	2.86218e-60	1.08386e-57	ADI
Slc26a4	16.347	2.5414	4.56606e-60	1.70664e-57	ADI
Tnfrsf12a	16.2799	2.89236	1.37071e-59	5.05757e-57	ADI
Bex4	16.2696	1.41833	1.62279e-59	5.91189e-57	ADI
Chka	16.2215	1.85477	3.55327e-59	1.27829e-56	ADI
Tuba1c	16.2126	1.8801	4.10855e-59	1.4598e-56	ADI
Ptprf	16.1647	0.806844	8.94942e-59	3.14103e-56	ADI
Rai14	15.8461	1.55397	1.49466e-56	5.12098e-54	ADI
Ndnf	15.8179	2.65014	2.3416e-56	7.92837e-54	ADI
Dram1	15.7543	0.970096	6.41243e-56	2.14593e-53	ADI
Cystm1	15.5984	1.55593	7.46264e-55	2.46868e-52	ADI
Ceacam1	15.4148	1.70645	1.30099e-53	4.25483e-51	ADI
Chia1	15.3932	1.63867	1.81722e-53	5.87635e-51	ADI
Anxa1	15.1256	1.49378	1.0978e-51	3.51053e-49	ADI
Drap1	14.9675	1.19662	1.19726e-50	3.74533e-48	ADI
Cxcl15	14.9235	0.500703	2.31929e-50	7.17732e-48	ADI
Sfta2	14.8854	0.807372	4.10006e-50	1.25532e-47	ADI
Mbip	14.8837	1.72697	4.20547e-50	1.27404e-47	ADI
Dstn	14.6183	1.03965	2.14624e-48	6.30295e-46	ADI
Rhou	14.4775	3.01829	1.68111e-47	4.83822e-45	ADI
Gprc5a	14.4404	1.89051	2.88232e-47	8.21319e-45	ADI
Atp11a	14.4102	1.04872	4.466e-47	1.26011e-44	ADI
Selenos	14.4024	0.971087	4.99946e-47	1.3835e-44	ADI
Egfl6	14.3665	0.880098	8.39221e-47	2.30026e-44	ADI
Krt19	14.3524	2.0035	1.02941e-46	2.79495e-44	ADI
Chchd10	14.2895	0.893741	2.54417e-46	6.71755e-44	ADI
Fabp5	14.2793	0.928182	2.94451e-46	7.70392e-44	ADI
Acot7	14.0308	1.07434	1.00989e-44	2.61843e-42	ADI
Prr15l	13.9287	1.20313	4.23946e-44	1.08939e-41	ADI
Nfe2l2	13.8507	1.0663	1.26056e-43	3.21052e-41	ADI
Mal	13.7573	1.67692	4.60474e-43	1.1625e-40	ADI
Uhrf1bp1l	13.5008	1.38223	1.54737e-41	3.80627e-39	ADI
Fdx1	13.3528	1.95249	1.14053e-40	2.71276e-38	ADI
H1f0	13.3229	1.4237	1.70425e-40	4.02036e-38	ADI
Rps19	13.3148	0.721766	1.89967e-40	4.44493e-38	ADI
Lpcat1	13.3034	0.603336	2.21065e-40	5.13085e-38	ADI
Npnt	13.2953	1.18037	2.46364e-40	5.67228e-38	ADI
Iqgap1	13.1452	0.798897	1.81359e-39	4.14247e-37	ADI
Prdx1	13.053	0.717593	6.10738e-39	1.38402e-36	ADI
Gm44250	13.0267	0.867778	8.62737e-39	1.93981e-36	ADI
S100a11	12.958	1.02336	2.11771e-38	4.72463e-36	ADI
Actn4	12.7168	0.966269	4.77174e-37	1.04833e-34	ADI
Rnh1	12.7065	1.31989	5.4439e-37	1.18694e-34	ADI
P4hb	12.6836	0.871202	7.28947e-37	1.57738e-34	ADI
Hdgf	12.671	1.11026	8.56662e-37	1.83991e-34	ADI
Lrg1	12.525	1.1596	5.45091e-36	1.15351e-33	ADI
F3	12.5027	3.695	7.21296e-36	1.51525e-33	ADI
Tmbim6	12.4308	0.746296	1.77811e-35	3.70825e-33	ADI
Atp6v1g1	12.3618	1.17133	4.20474e-35	8.70592e-33	ADI
Anxa5	12.3519	0.918563	4.75788e-35	9.78083e-33	ADI
Ppic	12.1447	1.36203	6.12148e-34	1.24068e-31	ADI
Tjp2	12.0448	1.39562	2.06454e-33	4.12621e-31	ADI
Emp2	11.9647	0.758434	5.44112e-33	1.07257e-30	ADI
mt-Nd2	11.9363	0.810171	7.65247e-33	1.48809e-30	ADI
Gstp1	11.9243	1.14658	8.84082e-33	1.70764e-30	ADI
Car8	11.8761	0.986601	1.57473e-32	3.02139e-30	ADI
Sod1	11.7791	0.852463	5.00148e-32	9.53263e-30	ADI
Ehf	11.7744	1.47409	5.2878e-32	1.0012e-29	ADI
Hp	11.7542	0.652901	6.72045e-32	1.26415e-29	ADI
Cldn7	11.7485	1.40851	7.18929e-32	1.34356e-29	ADI
AA986860	11.5926	2.15902	4.49384e-31	8.18562e-29	ADI
C77080	11.5486	1.93142	7.49904e-31	1.35737e-28	ADI
Sqstm1	11.5392	1.11977	8.37295e-31	1.49673e-28	ADI
Resf1	11.4717	1.35267	1.82956e-30	3.25029e-28	ADI
2200002D01Rik	11.374	2.46869	5.63765e-30	9.95409e-28	ADI
Sprr1a	11.2984	6.37673	1.33635e-29	2.33093e-27	ADI
Scarb2	11.2937	1.27862	1.40994e-29	2.44446e-27	ADI
Mme	11.2631	0.994479	1.99548e-29	3.43892e-27	ADI
Lyz1	11.241	1.48411	2.56518e-29	4.36839e-27	ADI
Oat	11.0623	0.886498	1.9111e-28	3.19776e-26	ADI
App	11.0382	0.700302	2.49967e-28	4.13451e-26	ADI
Pgd	10.9633	1.38224	5.73554e-28	9.43251e-26	ADI
Muc1	10.9584	0.730903	6.05769e-28	9.9057e-26	ADI
Taok3	10.9475	0.770424	6.8272e-28	1.1101e-25	ADI
Ano6	10.9192	1.15931	9.33106e-28	1.5087e-25	ADI
Vapa	10.8963	1.1517	1.20041e-27	1.91933e-25	ADI
Akr1b8	10.8726	2.46429	1.5574e-27	2.47636e-25	ADI
Il33	10.8615	0.790946	1.75797e-27	2.7799e-25	ADI
Ptgs1	10.839	0.980786	2.24912e-27	3.53714e-25	ADI
Gdnf	10.811	3.82876	3.05381e-27	4.77656e-25	ADI
Acsl5	10.7507	0.857347	5.88336e-27	9.00654e-25	ADI
Wwc1	10.7064	1.0815	9.50143e-27	1.44589e-24	ADI
Cd74	10.5841	0.486039	3.53062e-26	5.31996e-24	ADI
Cgnl1	10.5796	1.15818	3.70584e-26	5.5549e-24	ADI
Spred1	10.5726	1.5033	3.99332e-26	5.9548e-24	ADI
Adssl1	10.4924	1.90741	9.36467e-26	1.38213e-23	ADI
Slc39a8	10.4665	0.999202	1.2316e-25	1.79926e-23	ADI
Eif3b	10.4434	1.16998	1.5709e-25	2.27189e-23	ADI
Spint2	10.4323	1.01364	1.76584e-25	2.54105e-23	ADI
H3f3b	10.3462	0.888954	4.35535e-25	6.14446e-23	ADI
Hsp90aa1	10.3053	0.674683	6.6679e-25	9.36108e-23	ADI
Hbegf	10.2765	1.79226	8.99284e-25	1.25638e-22	ADI
Vmp1	10.1852	1.45011	2.30782e-24	3.19322e-22	ADI
Irx3	10.1806	0.913029	2.41962e-24	3.3319e-22	ADI
Tmem243	10.1747	0.900167	2.57195e-24	3.52479e-22	ADI
Ppl	10.089	1.68498	6.17765e-24	8.38645e-22	ADI
Hspa9	10.0627	1.02405	8.07388e-24	1.08582e-21	ADI
Tspan11	10.0616	1.04543	8.16542e-24	1.09303e-21	ADI
Tspo	10.0291	0.741752	1.13539e-23	1.49208e-21	ADI
Cd63-ps	9.97843	1.60487	1.89449e-23	2.456e-21	ADI
Bsg	9.96706	0.595224	2.1242e-23	2.73739e-21	ADI
S100a14	9.96676	3.79954	2.13056e-23	2.73739e-21	ADI
Myl12a	9.90241	0.734436	4.06358e-23	5.15198e-21	ADI
Hnrnpab	9.73016	0.804596	2.24248e-22	2.78183e-20	ADI
Dag1	9.71927	0.730505	2.4955e-22	3.08243e-20	ADI
Cadm1	9.66496	0.87581	4.24779e-22	5.20219e-20	ADI
Aox3	9.65504	0.994517	4.67996e-22	5.68309e-20	ADI
Pls3	9.61034	1.20046	7.23124e-22	8.67146e-20	ADI
Etv5	9.60952	0.814882	7.28851e-22	8.70387e-20	ADI
Gpx4	9.45168	0.957062	3.33443e-21	3.86955e-19	ADI
Lrrfip2	9.44497	1.20173	3.55508e-21	4.10904e-19	ADI
Itih4	9.35443	0.969991	8.40517e-21	9.59924e-19	ADI
Snhg11	9.34418	1.3353	9.26068e-21	1.04519e-18	ADI
mt-Nd5	9.32518	0.6639	1.10793e-20	1.24556e-18	ADI
Avpi1	9.31495	1.08414	1.22005e-20	1.36627e-18	ADI
Efhd2	9.31029	0.985171	1.27479e-20	1.42204e-18	ADI
Dynlt3	9.28022	0.843068	1.69125e-20	1.87932e-18	ADI
Ank3	9.27649	0.660457	1.75159e-20	1.93888e-18	ADI
Klf5	9.19485	1.64904	3.75519e-20	4.04773e-18	ADI
Pon3	9.16341	0.969389	5.02817e-20	5.39965e-18	ADI
Uqcrb	9.1016	0.730132	8.90117e-20	9.45298e-18	ADI
Cobl	9.01688	1.57084	1.93515e-19	2.02523e-17	ADI
Ociad2	8.95831	1.26682	3.29703e-19	3.41326e-17	ADI
Lamc2	8.94778	2.34304	3.62709e-19	3.72813e-17	ADI
Fkbp4	8.94676	0.730793	3.66081e-19	3.74939e-17	ADI
Me1	8.92322	1.15047	4.52918e-19	4.606e-17	ADI
Adk	8.8707	1.0332	7.26859e-19	7.28885e-17	ADI
Serpinb6b	8.85438	0.851576	8.41509e-19	8.40925e-17	ADI
Ppid	8.83514	1.04172	9.99708e-19	9.88714e-17	ADI
Myo5b	8.81602	1.91527	1.18598e-18	1.16892e-16	ADI
Ldha	8.80922	0.667527	1.26025e-18	1.23789e-16	ADI
Rpl21	8.76708	0.478786	1.83364e-18	1.78889e-16	ADI
Sod2	8.68716	1.14367	3.71624e-18	3.58904e-16	ADI
Bex3	8.66687	1.0226	4.44141e-18	4.27505e-16	ADI
Esd	8.66334	1.17612	4.5813e-18	4.39499e-16	ADI
mt-Nd4	8.60331	0.50575	7.74473e-18	7.35622e-16	ADI
Hsd17b11	8.59153	0.950088	8.58169e-18	8.12438e-16	ADI
Atp6v0a4	8.58287	3.56377	9.25385e-18	8.73199e-16	ADI
Ptpn2	8.58121	1.34063	9.38834e-18	8.82995e-16	ADI
Cers2	8.56143	0.928676	1.11478e-17	1.04506e-15	ADI
Mgst1	8.55598	0.52544	1.16869e-17	1.09204e-15	ADI
Itgb6	8.50953	2.65541	1.74647e-17	1.61619e-15	ADI
Degs1	8.49619	0.909963	1.95911e-17	1.80138e-15	ADI
Tnfaip1	8.49369	0.912059	2.00174e-17	1.83471e-15	ADI
Tgoln1	8.48076	0.521769	2.23735e-17	2.03769e-15	ADI
Atp5f1	8.47601	0.657408	2.3304e-17	2.11574e-15	ADI
Cpeb4	8.4609	1.5178	2.65326e-17	2.39376e-15	ADI
Clic3	8.45698	1.17551	2.7438e-17	2.46771e-15	ADI
Lamb3	8.44678	1.34997	2.9946e-17	2.68487e-15	ADI
Osgin1	8.4167	2.59689	3.87253e-17	3.45051e-15	ADI
mt-Co1	8.34518	0.695058	7.11067e-17	6.25826e-15	ADI
mt-Nd1	8.33336	0.525546	7.85809e-17	6.895e-15	ADI
Glrx	8.33055	1.41676	8.04685e-17	7.03916e-15	ADI
Ndufc2	8.32189	0.694679	8.65745e-17	7.55035e-15	ADI
Jund	8.3056	0.931585	9.93157e-17	8.63536e-15	ADI
Tmem176b	8.2623	0.583769	1.42888e-16	1.23493e-14	ADI
Map1lc3a	8.2555	0.721805	1.51265e-16	1.30341e-14	ADI
Snx7	8.24024	1.27505	1.71858e-16	1.47205e-14	ADI
Nkd1	8.21211	1.10006	2.17327e-16	1.85049e-14	ADI
Myh14	8.20976	0.773567	2.21634e-16	1.8816e-14	ADI
Rps27l	8.20786	0.676764	2.25169e-16	1.90599e-14	ADI
Pdlim1	8.17531	1.00445	2.95105e-16	2.47613e-14	ADI
Gpatch4	8.09963	1.40241	5.51276e-16	4.58547e-14	ADI
Secisbp2l	8.0652	0.650743	7.31157e-16	6.06417e-14	ADI
Sec14l3	8.06072	0.410284	7.58475e-16	6.27268e-14	ADI
Herpud1	8.02597	1.16353	1.00723e-15	8.30605e-14	ADI
Psmd11	8.02526	0.985483	1.0131e-15	8.3306e-14	ADI
Brd7	8.017	0.5791	1.0836e-15	8.85962e-14	ADI
Dbi	7.99123	0.490035	1.33596e-15	1.08613e-13	ADI
Tkt	7.98715	0.874163	1.38098e-15	1.11957e-13	ADI
Las1l	7.984	1.12616	1.41661e-15	1.14522e-13	ADI
Chp1	7.96214	1.17958	1.69083e-15	1.34798e-13	ADI
Kcnk1	7.95237	2.15066	1.82972e-15	1.45468e-13	ADI
Malt1	7.94171	1.49602	1.99409e-15	1.58099e-13	ADI
Prkar2a	7.93565	1.12173	2.09394e-15	1.65559e-13	ADI
Zdhhc3	7.93346	0.485913	2.13128e-15	1.6805e-13	ADI
Tuba4a	7.92703	1.25815	2.24446e-15	1.7649e-13	ADI
F11r	7.92093	0.821282	2.35739e-15	1.84865e-13	ADI
Sgms1	7.83176	1.11103	4.81087e-15	3.72196e-13	ADI
Lrrfip1	7.82613	0.668578	5.03099e-15	3.88182e-13	ADI
Lama5	7.79189	1.54608	6.60141e-15	5.07991e-13	ADI
Enpep	7.71025	1.01121	1.25571e-14	9.56067e-13	ADI
Snx25	7.68517	0.940143	1.5279e-14	1.15718e-12	ADI
Tinagl1	7.59523	1.07416	3.07258e-14	2.28498e-12	ADI
Lrrk2	7.57876	0.981482	3.48885e-14	2.58786e-12	ADI
Tagln2	7.46562	0.456913	8.29089e-14	6.05613e-12	ADI
Tfrc	7.42387	1.11358	1.13743e-13	8.14307e-12	ADI
Arfgef3	7.40899	1.36442	1.27264e-13	9.06596e-12	ADI
Tubb4b	7.40163	0.701172	1.34521e-13	9.53578e-12	ADI
Crb3	7.38759	1.4351	1.49515e-13	1.05209e-11	ADI
Atp5g3	7.37296	0.634798	1.66876e-13	1.17138e-11	ADI
Cpm	7.35792	0.506293	1.86804e-13	1.30175e-11	ADI
Mal2	7.35244	0.990811	1.94627e-13	1.35298e-11	ADI
Ahcyl2	7.3469	1.0078	2.02859e-13	1.40343e-11	ADI
Slc25a51	7.33599	1.24073	2.20089e-13	1.51898e-11	ADI
Cst8	7.3165	1.83199	2.54515e-13	1.75238e-11	ADI
Lsr	7.29674	1.1858	2.94818e-13	2.0154e-11	ADI
Sfta3-ps	7.28926	0.722437	3.11661e-13	2.12048e-11	ADI
Usp33	7.27793	0.926927	3.38977e-13	2.30089e-11	ADI
Adgrg1	7.27522	1.16	3.45847e-13	2.342e-11	ADI
Bmp1	7.27317	1.48162	3.51146e-13	2.3723e-11	ADI
Rnf149	7.25241	1.50414	4.09412e-13	2.7402e-11	ADI
Kif5b	7.23959	0.646777	4.50044e-13	2.99129e-11	ADI
Ramp1	7.23722	0.914805	4.57982e-13	3.03703e-11	ADI
Tmem30a	7.23435	0.50896	4.67752e-13	3.09469e-11	ADI
Epha2	7.21794	2.2192	5.27804e-13	3.47602e-11	ADI
Psmd1	7.21606	0.933696	5.35173e-13	3.5165e-11	ADI
Atp6v1c2	7.18564	0.845761	6.68932e-13	4.3655e-11	ADI
Cstb	7.16076	0.694735	8.02295e-13	5.18878e-11	ADI
Srxn1	7.15363	3.28332	8.4512e-13	5.45349e-11	ADI
Bend7	7.13117	1.20504	9.95196e-13	6.36483e-11	ADI
Ttc9	7.11732	2.54072	1.10046e-12	7.00694e-11	ADI
Siva1	7.11428	1.15583	1.12495e-12	7.14706e-11	ADI
Prmt8	7.09887	2.07002	1.25778e-12	7.9558e-11	ADI
Gas6	7.06466	0.672555	1.6101e-12	1.01397e-10	ADI
Mlc1	7.0292	0.871347	2.07725e-12	1.29964e-10	ADI
Mdh2	6.98395	0.772289	2.86991e-12	1.76487e-10	ADI
Ctnnb1	6.96691	0.429621	3.23981e-12	1.9881e-10	ADI
Paics	6.94821	0.781003	3.69947e-12	2.25574e-10	ADI
Acly	6.91952	0.490591	4.53177e-12	2.75157e-10	ADI
Myl6	6.87048	0.457724	6.39873e-12	3.85262e-10	ADI
Cltb	6.86114	0.990009	6.83118e-12	4.09586e-10	ADI
Eci2	6.85952	1.11385	6.909e-12	4.13391e-10	ADI
Ttll7	6.85553	1.08022	7.10467e-12	4.21593e-10	ADI
Arl4c	6.8309	0.878964	8.43854e-12	4.97666e-10	ADI
Ndufb9	6.82888	0.690717	8.55792e-12	5.03674e-10	ADI
Nucks1	6.8207	0.733182	9.05952e-12	5.29945e-10	ADI
Nipal1	6.79515	2.7564	1.08203e-11	6.29107e-10	ADI
Acadl	6.78591	0.720707	1.15357e-11	6.6935e-10	ADI
Pi4k2b	6.78149	0.724837	1.18943e-11	6.88768e-10	ADI
Scnn1a	6.75387	1.13911	1.4395e-11	8.30239e-10	ADI
Cd200	6.73345	0.758187	1.65682e-11	9.53667e-10	ADI
Ywhae	6.70511	0.504547	2.01256e-11	1.14924e-09	ADI
Atp1a1	6.68487	0.639923	2.31126e-11	1.31458e-09	ADI
Cyb5r3	6.67482	0.540251	2.47536e-11	1.40238e-09	ADI
Slc15a2	6.66738	1.27798	2.60418e-11	1.46958e-09	ADI
Serpine2	6.66549	0.97247	2.63778e-11	1.48562e-09	ADI
Magi3	6.64706	0.693581	2.98998e-11	1.67742e-09	ADI
Lgi3	6.61935	0.383607	3.60779e-11	2.01616e-09	ADI
Prkab1	6.61778	1.6625	3.64637e-11	2.03377e-09	ADI
Rab11fip1	6.60448	1.34689	3.98911e-11	2.21634e-09	ADI
Hsd17b10	6.60259	0.814711	4.04044e-11	2.24054e-09	ADI
Ccdc25	6.57543	0.858151	4.85139e-11	2.67477e-09	ADI
Pdlim2	6.57495	0.980312	4.86685e-11	2.67816e-09	ADI
Suclg1	6.5471	0.806491	5.86659e-11	3.22215e-09	ADI
Slc39a4	6.53832	1.39905	6.22123e-11	3.39748e-09	ADI
Mlph	6.50312	2.02058	7.86699e-11	4.27192e-09	ADI
Grb14	6.47824	0.590698	9.27991e-11	5.02022e-09	ADI
C6	6.46936	1.00272	9.84187e-11	5.31424e-09	ADI
Ppp1r9a	6.45915	0.498419	1.05289e-10	5.67459e-09	ADI
Cfap36	6.45378	0.74068	1.09096e-10	5.86874e-09	ADI
Mmp15	6.45101	0.867649	1.11108e-10	5.96584e-09	ADI
Cnn2	6.44804	0.530021	1.13309e-10	6.07269e-09	ADI
Atp8a1	6.42757	0.399781	1.29659e-10	6.92319e-09	ADI
Slc25a5	6.40433	0.5064	1.51026e-10	7.97531e-09	ADI
Itga9	6.39684	0.788399	1.58628e-10	8.36139e-09	ADI
Tmem37	6.35463	1.63532	2.08934e-10	1.09131e-08	ADI
Rnase4	6.34284	0.279308	2.25567e-10	1.17605e-08	ADI
Ndufa1	6.34084	0.583402	2.28508e-10	1.18727e-08	ADI
Hip1r	6.32795	1.26913	2.48437e-10	1.28597e-08	ADI
Sorl1	6.29166	0.866725	3.14088e-10	1.61131e-08	ADI
Sparc	6.2904	0.445803	3.16657e-10	1.6216e-08	ADI
Baiap2l1	6.25886	1.07298	3.87806e-10	1.95123e-08	ADI
Afdn	6.2202	0.651034	4.96515e-10	2.47227e-08	ADI
Denr	6.21879	0.742602	5.00989e-10	2.49023e-08	ADI
Psmb6	6.21852	0.582991	5.01876e-10	2.49034e-08	ADI
Romo1	6.21679	0.570095	5.07435e-10	2.5136e-08	ADI
Ctps	6.21474	1.63823	5.14083e-10	2.5386e-08	ADI
Mfsd2a	6.21291	2.2588	5.20117e-10	2.5588e-08	ADI
Ppib	6.18628	0.468614	6.16018e-10	3.02543e-08	ADI
Slc6a14	6.17299	1.72913	6.70118e-10	3.27993e-08	ADI
Hsd17b4	6.16488	0.760069	7.05348e-10	3.42904e-08	ADI
Car2	6.11561	0.821441	9.61891e-10	4.65264e-08	ADI
Gm6977	6.10977	0.874746	9.97721e-10	4.80978e-08	ADI
Osbpl9	6.08313	0.825915	1.17858e-09	5.64276e-08	ADI
Fkbp2	6.07118	0.558418	1.26972e-09	6.0501e-08	ADI
Pgm1	6.0493	1.28497	1.45475e-09	6.89749e-08	ADI
Ccdc141	6.02825	0.559543	1.65741e-09	7.83253e-08	ADI
Hmgb3	6.01507	1.34519	1.79804e-09	8.4417e-08	ADI
Nop58	6.01162	0.715971	1.83679e-09	8.60957e-08	ADI
Gapdh	5.99768	0.632608	2.00158e-09	9.35156e-08	ADI
Serpinb6a	5.97567	0.755792	2.29146e-09	1.06712e-07	ADI
Fam129b	5.96287	0.902695	2.4785e-09	1.15236e-07	ADI
Retnla	5.95622	0.581678	2.58138e-09	1.19249e-07	ADI
Lrrc8c	5.95144	1.00092	2.65786e-09	1.22389e-07	ADI
Rab27b	5.85981	0.874896	4.63407e-09	2.11361e-07	ADI
Dcxr	5.85422	0.780254	4.79253e-09	2.18242e-07	ADI
Gsta4	5.83932	1.02044	5.24136e-09	2.37928e-07	ADI
Gnas	5.80236	0.438946	6.53898e-09	2.94465e-07	ADI
Atp5b	5.80212	0.452362	6.54821e-09	2.94465e-07	ADI
Ndufa4	5.8006	0.458773	6.60765e-09	2.96674e-07	ADI
Gde1	5.79479	0.703043	6.84049e-09	3.0665e-07	ADI
Vcp	5.79435	0.544295	6.85862e-09	3.06984e-07	ADI
Psmb4	5.77708	0.569875	7.60082e-09	3.3915e-07	ADI
Wls	5.75095	0.604576	8.87447e-09	3.94756e-07	ADI
Txn1	5.75018	0.422666	8.91468e-09	3.95323e-07	ADI
Rbm47	5.73574	0.970765	9.70867e-09	4.2921e-07	ADI
Pnpla2	5.72397	1.20197	1.04064e-08	4.57945e-07	ADI
Rala	5.67632	0.631207	1.37627e-08	5.9652e-07	ADI
Cirbp	5.66518	1.47508	1.4687e-08	6.32771e-07	ADI
Cox6a2	5.63474	1.11429	1.75327e-08	7.50881e-07	ADI
Cebpa	5.62367	0.845694	1.86942e-08	7.98248e-07	ADI
Tiparp	5.61928	1.11921	1.91754e-08	8.17581e-07	ADI
Tacstd2	5.61874	1.79009	1.9235e-08	8.18911e-07	ADI
Psmd7	5.61024	0.590699	2.02048e-08	8.56397e-07	ADI
Bmp4	5.60543	0.903915	2.07736e-08	8.79213e-07	ADI
Hspb8	5.59796	2.00352	2.16891e-08	9.15266e-07	ADI
Map7	5.58076	1.1472	2.39469e-08	1.00319e-06	ADI
Slc26a9	5.5775	0.937133	2.44003e-08	1.0207e-06	ADI
Npw	5.54569	0.937498	2.92795e-08	1.21772e-06	ADI
Pip5k1b	5.53994	1.3737	3.02578e-08	1.25298e-06	ADI
Nkx2-1	5.53362	0.628887	3.13693e-08	1.29714e-06	ADI
Tsc22d1	5.51201	0.512578	3.54768e-08	1.45445e-06	ADI
Higd1a	5.5069	0.740758	3.65206e-08	1.49087e-06	ADI
Cxcl17	5.50252	0.893194	3.74394e-08	1.52621e-06	ADI
Serpinb9	5.50205	0.815504	3.754e-08	1.52815e-06	ADI
Gorasp2	5.49875	0.971511	3.82484e-08	1.55045e-06	ADI
St14	5.49523	1.51767	3.90196e-08	1.57501e-06	ADI
Trip10	5.48832	1.17005	4.05763e-08	1.63556e-06	ADI
Optn	5.47926	1.49176	4.27108e-08	1.71918e-06	ADI
Etfb	5.47826	0.480604	4.29535e-08	1.72461e-06	ADI
Gramd2	5.47426	1.51249	4.39341e-08	1.75859e-06	ADI
Matn4	5.45734	1.07922	4.83321e-08	1.92392e-06	ADI
Mif	5.45148	0.617898	4.99537e-08	1.98299e-06	ADI
Hdlbp	5.43275	0.621001	5.54928e-08	2.1938e-06	ADI
Sh2d4a	5.42099	1.14495	5.927e-08	2.3335e-06	ADI
Macc1	5.4105	0.922441	6.28493e-08	2.45761e-06	ADI
Myof	5.38615	0.729772	7.19817e-08	2.78445e-06	ADI
Cdcp1	5.38197	1.81358	7.36746e-08	2.84612e-06	ADI
Atp6v1a	5.3764	0.532321	7.59881e-08	2.92371e-06	ADI
Ctnna1	5.36991	0.508946	7.87743e-08	3.02283e-06	ADI
Sec61a1	5.36833	0.749049	7.94683e-08	3.0454e-06	ADI
Cct3	5.36595	0.666154	8.05235e-08	3.08174e-06	ADI
Bcap29	5.35964	0.861985	8.33897e-08	3.18719e-06	ADI
Pim3	5.34649	1.30858	8.9675e-08	3.40599e-06	ADI
Fth1	5.3301	0.354693	9.81578e-08	3.72198e-06	ADI
Psmd8	5.32912	0.75109	9.86896e-08	3.73722e-06	ADI
Bhlhe40	5.31177	0.941959	1.08562e-07	4.08957e-06	ADI
Ddx39b	5.30727	0.804213	1.11282e-07	4.18107e-06	ADI
Dclk1	5.30398	1.86075	1.13304e-07	4.24595e-06	ADI
Abhd2	5.29914	0.80929	1.16349e-07	4.34874e-06	ADI
Hnrnpa3	5.29536	0.475099	1.18784e-07	4.43399e-06	ADI
Myo5c	5.2887	0.718687	1.23189e-07	4.59245e-06	ADI
Shb	5.24215	2.03993	1.58716e-07	5.83106e-06	ADI
Itm2c	5.20826	0.61296	1.9062e-07	6.95317e-06	ADI
Slco4c1	5.19503	0.482932	2.04685e-07	7.41918e-06	ADI
Trib1	5.19423	1.14235	2.05563e-07	7.44166e-06	ADI
Mt2	5.17678	1.3286	2.25743e-07	8.1619e-06	ADI
Ptges	5.1482	1.71899	2.62997e-07	9.44952e-06	ADI
Llgl2	5.13828	1.57337	2.77262e-07	9.91854e-06	ADI
Atxn10	5.11797	0.587249	3.08842e-07	1.09734e-05	ADI
Abca3	5.10805	0.201542	3.25495e-07	1.15083e-05	ADI
Uqcr11	5.10549	0.404426	3.29943e-07	1.16512e-05	ADI
Sdhc	5.10417	0.698791	3.32252e-07	1.17184e-05	ADI
Cftr	5.08794	1.56224	3.61971e-07	1.26888e-05	ADI
Naxd	5.08643	0.576077	3.64871e-07	1.27594e-05	ADI
Sptlc2	5.0684	0.590351	4.01164e-07	1.39776e-05	ADI
Rbm3	5.06302	0.941248	4.12675e-07	1.43439e-05	ADI
Mt1	5.05803	0.866143	4.23602e-07	1.4706e-05	ADI
H13	5.05649	0.725665	4.27046e-07	1.48077e-05	ADI
Golph3	5.05403	0.866878	4.32589e-07	1.49819e-05	ADI
Epn3	5.05135	1.37323	4.3869e-07	1.51385e-05	ADI
Srebf2	5.02678	0.850701	4.98792e-07	1.71508e-05	ADI
Plp2	5.02437	1.00086	5.051e-07	1.7347e-05	ADI
Eif2s2	5.02333	0.50483	5.07829e-07	1.74199e-05	ADI
Urah	5.01943	1.59785	5.18244e-07	1.7756e-05	ADI
Ppa1	5.00735	1.45257	5.51854e-07	1.88851e-05	ADI
Pigyl	5.00568	0.948686	5.5665e-07	1.90266e-05	ADI
Nectin2	5.00516	1.0624	5.58165e-07	1.90557e-05	ADI
Ppp2r2a	4.98053	0.71854	6.34105e-07	2.15716e-05	ADI
Scamp1	4.97968	1.07096	6.36892e-07	2.16408e-05	ADI
Chchd2	4.97768	0.336409	6.4352e-07	2.17632e-05	ADI
Glul	4.97707	0.845542	6.45541e-07	2.1806e-05	ADI
Lmna	4.9562	0.708878	7.18866e-07	2.4226e-05	ADI
Cct6a	4.95416	0.539837	7.2642e-07	2.44246e-05	ADI
Ppp1r14c	4.95415	0.323282	7.26459e-07	2.44246e-05	ADI
Smim22	4.94033	0.65226	7.79916e-07	2.60697e-05	ADI
Farp1	4.93877	1.80831	7.86189e-07	2.62489e-05	ADI
Ogdh	4.93452	0.668931	8.03464e-07	2.67946e-05	ADI
Nme1	4.93079	0.603035	8.18996e-07	2.72809e-05	ADI
Ppia	4.92894	0.31508	8.26756e-07	2.75076e-05	ADI
Igsf5	4.92524	1.49078	8.42579e-07	2.80016e-05	ADI
Rmdn2	4.92499	1.05868	8.43639e-07	2.80045e-05	ADI
Arhgef28	4.92083	1.55558	8.61761e-07	2.85732e-05	ADI
Etf1	4.92051	0.750479	8.63194e-07	2.85877e-05	ADI
Cxadr	4.90624	0.852495	9.28392e-07	3.06061e-05	ADI
Nt5c2	4.90303	1.64996	9.43701e-07	3.10397e-05	ADI
Il4ra	4.89985	1.16551	9.59116e-07	3.15107e-05	ADI
Bmp2	4.89148	2.32181	1.0008e-06	3.28051e-05	ADI
Hif1a	4.87135	0.896902	1.1084e-06	3.61674e-05	ADI
H6pd	4.86951	0.961428	1.11877e-06	3.64647e-05	ADI
Krt23	4.86368	0.98189	1.15221e-06	3.74697e-05	ADI
Selenof	4.85068	0.475771	1.23042e-06	3.98777e-05	ADI
Maob	4.84544	0.931623	1.26334e-06	4.08527e-05	ADI
Fhad1	4.84265	0.945227	1.28122e-06	4.12916e-05	ADI
Cd14	4.83095	0.993519	1.35882e-06	4.36948e-05	ADI
Hook1	4.82934	1.41476	1.36989e-06	4.40015e-05	ADI
Lap3	4.8094	0.938098	1.51381e-06	4.82473e-05	ADI
Foxa2	4.80053	0.963709	1.58249e-06	5.02695e-05	ADI
Btg3	4.79996	1.98481	1.58699e-06	5.03568e-05	ADI
Man2a1	4.79161	0.800521	1.6545e-06	5.23835e-05	ADI
Anxa4	4.78053	0.595076	1.74835e-06	5.52332e-05	ADI
Nckap1	4.76352	0.928327	1.90245e-06	5.99698e-05	ADI
Pacsin3	4.76005	1.78629	1.93541e-06	6.08754e-05	ADI
Stard10	4.75859	1.11496	1.94948e-06	6.12511e-05	ADI
Ralgapa2	4.75643	0.972628	1.97052e-06	6.18445e-05	ADI
Prkci	4.74845	1.18785	2.04981e-06	6.41933e-05	ADI
Chrnb1	4.74255	1.7034	2.11048e-06	6.59496e-05	ADI
Ano1	4.73991	1.71942	2.13809e-06	6.66677e-05	ADI
Sec14l4	4.7371	1.30772	2.16796e-06	6.74527e-05	ADI
Mapkapk2	4.73297	1.06417	2.21264e-06	6.86944e-05	ADI
Ptp4a1	4.73151	1.77791	2.22859e-06	6.91152e-05	ADI
P4ha2	4.72861	0.998776	2.26063e-06	7.00333e-05	ADI
Yrdc	4.72767	1.41598	2.27116e-06	7.0284e-05	ADI
Ndufs6	4.71832	0.523868	2.37799e-06	7.33531e-05	ADI
Csrp1	4.71772	0.742183	2.38499e-06	7.34905e-05	ADI
Mpc1	4.71747	1.00687	2.38793e-06	7.34927e-05	ADI
Mcfd2	4.71728	0.628486	2.39017e-06	7.34927e-05	ADI
Scd2	4.68059	0.251009	2.86055e-06	8.72104e-05	ADI
Btf3	4.67937	0.462336	2.87764e-06	8.76385e-05	ADI
Slpi	4.67908	0.673734	2.88169e-06	8.7669e-05	ADI
Rnf19b	4.67844	1.42656	2.89068e-06	8.77572e-05	ADI
Laptm4b	4.67657	0.93753	2.91719e-06	8.84685e-05	ADI
Ndufa5	4.67564	0.539721	2.93033e-06	8.87736e-05	ADI
Plin2	4.66639	0.670095	3.06536e-06	9.2572e-05	ADI
Pla2g1b	4.66059	1.15884	3.15312e-06	9.51224e-05	ADI
Slc25a24	4.64791	1.3219	3.35316e-06	0.000100945	ADI
Sftpd	120.365	3.92642	0	0	AT2 activated
Chil1	112.719	3.59232	0	0	AT2 activated
Npc2	108.545	3.1065	0	0	AT2 activated
Lcn2	106.195	4.17627	0	0	AT2 activated
Scd1	105.319	3.34804	0	0	AT2 activated
Sftpa1	105.166	4.39594	0	0	AT2 activated
Slc34a2	102.041	3.26254	0	0	AT2 activated
Lamp3	97.4647	2.8082	0	0	AT2 activated
Sftpb	93.4569	3.32025	0	0	AT2 activated
Cxcl15	93.1728	2.93574	0	0	AT2 activated
Il33	91.6722	3.77307	0	0	AT2 activated
Hp	91.4992	3.01616	0	0	AT2 activated
Sftpc	88.283	5.47367	0	0	AT2 activated
Lyz2	85.4368	3.25658	0	0	AT2 activated
Napsa	82.9634	2.29435	0	0	AT2 activated
Hc	81.9891	2.47861	0	0	AT2 activated
Gclc	81.5955	2.93975	0	0	AT2 activated
Lrg1	80.3514	3.70365	0	0	AT2 activated
Ptprf	73.397	2.30865	0	0	AT2 activated
Fasn	70.6629	2.24676	0	0	AT2 activated
Wfdc2	69.6254	1.91846	0	0	AT2 activated
Lpcat1	68.7598	2.02823	0	0	AT2 activated
Acsl4	67.4253	2.29142	0	0	AT2 activated
Elovl1	66.5825	2.31497	0	0	AT2 activated
Atp1b1	66.3628	1.89346	0	0	AT2 activated
Ager	64.8365	1.93451	0	0	AT2 activated
Alcam	64.8087	1.7868	0	0	AT2 activated
Egfl6	63.0453	2.29997	0	0	AT2 activated
Tgoln1	61.5912	2.1344	0	0	AT2 activated
Itih4	61.4743	3.25037	0	0	AT2 activated
Ctsh	60.29	1.77261	0	0	AT2 activated
Muc1	58.1943	2.27812	0	0	AT2 activated
Ptgs1	57.2986	2.67504	0	0	AT2 activated
Ctsc	56.9472	1.84327	0	0	AT2 activated
Cldn18	56.8563	1.71679	0	0	AT2 activated
Sfta2	56.8439	1.96018	0	0	AT2 activated
Tceal9	56.0503	1.76772	0	0	AT2 activated
Cd63	55.6173	1.8027	0	0	AT2 activated
Irx1	52.8305	2.21018	0	0	AT2 activated
Dram1	51.6192	1.8478	0	0	AT2 activated
Atp11a	51.2303	2.05256	0	0	AT2 activated
Abca3	48.7392	1.60976	0	0	AT2 activated
Fabp5	48.7032	1.87838	0	0	AT2 activated
Abcd3	47.8796	1.9117	0	0	AT2 activated
Prnp	46.2645	1.9144	0	0	AT2 activated
Slc26a4	46.2007	4.35384	0	0	AT2 activated
Lrp2	46.1052	2.65311	0	0	AT2 activated
S100g	45.9567	1.5696	0	0	AT2 activated
Sdc4	45.424	1.58114	0	0	AT2 activated
Gm43085	44.2117	2.10908	0	0	AT2 activated
Slco4c1	43.8139	2.31011	0	0	AT2 activated
Clip4	43.8102	2.75801	0	0	AT2 activated
Sdc1	41.5506	1.7112	0	0	AT2 activated
C3	41.2014	1.83145	0	0	AT2 activated
Acot7	40.7747	1.83528	0	0	AT2 activated
Zdhhc3	40.5568	1.62971	0	0	AT2 activated
Vamp8	40.4225	1.29208	0	0	AT2 activated
Dbi	40.2963	1.42068	0	0	AT2 activated
H2afj	40.222	1.43267	0	0	AT2 activated
Gja1	39.6474	2.60054	0	0	AT2 activated
Tmem243	38.9762	1.90012	0	0	AT2 activated
Selenbp1	38.7374	1.21246	0	0	AT2 activated
Prr15l	38.0479	1.92368	0	0	AT2 activated
Ank3	37.7058	1.58937	0	0	AT2 activated
Mid1ip1	37.5563	1.57682	0	4.91629e-306	AT2 activated
Socs2	37.3289	1.54378	5.58471e-305	2.43527e-302	AT2 activated
Malat1	36.7482	1.49748	1.24369e-295	5.34231e-293	AT2 activated
Retnla	36.714	3.33116	4.36983e-295	1.84946e-292	AT2 activated
Ctnnb1	36.4198	1.26224	2.07237e-290	8.64389e-288	AT2 activated
Tmem30a	36.3155	1.44232	9.2099e-289	3.78658e-286	AT2 activated
Ppp1r14c	36.2059	1.61096	4.92424e-287	1.99605e-284	AT2 activated
Cldn3	36.1821	1.54494	1.16486e-286	4.6562e-284	AT2 activated
Mme	36.1081	1.81433	1.69236e-285	6.67206e-283	AT2 activated
Car8	36.0457	1.66349	1.61036e-284	6.26299e-282	AT2 activated
Gm44250	35.8148	1.41911	6.50314e-281	2.49547e-278	AT2 activated
Brd7	35.7851	1.478	1.88386e-280	7.13386e-278	AT2 activated
Acly	35.6062	1.47625	1.12227e-277	4.1409e-275	AT2 activated
Slc12a2	35.383	1.45388	3.12314e-274	1.13777e-271	AT2 activated
Kcnj15	35.236	1.85832	5.62843e-272	2.02483e-269	AT2 activated
Irx3	35.0609	1.87502	2.65834e-269	9.44532e-267	AT2 activated
Atp8a1	34.9948	1.33148	2.69512e-268	9.45923e-266	AT2 activated
Lgi3	34.5865	1.29243	4.03774e-262	1.38341e-259	AT2 activated
Tspan11	33.9865	1.98635	3.52401e-253	1.19319e-250	AT2 activated
Etv5	33.8548	1.65102	3.08919e-251	1.0338e-248	AT2 activated
Phldb2	33.7372	1.28092	1.64607e-249	5.44527e-247	AT2 activated
Acsl5	32.5666	1.47737	1.22083e-232	3.99267e-230	AT2 activated
Tpm1	32.0096	1.09475	8.00938e-225	2.59e-222	AT2 activated
Rbpjl	32.0008	1.89911	1.06104e-224	3.39298e-222	AT2 activated
Iqgap1	31.7879	1.16017	9.50269e-222	3.00536e-219	AT2 activated
Phlda1	31.6371	1.71178	1.14145e-219	3.57075e-217	AT2 activated
Ly6i	31.3008	3.70764	4.55694e-215	1.4102e-212	AT2 activated
Lrrk2	31.28	2.05678	8.7323e-215	2.67357e-212	AT2 activated
Nucb2	30.5022	1.2579	2.43518e-204	7.30048e-202	AT2 activated
Exosc7	30.5005	1.42548	2.56404e-204	7.60752e-202	AT2 activated
Chchd10	30.2691	1.18967	2.92403e-201	8.5871e-199	AT2 activated
Icam1	30.2317	1.43643	9.07325e-201	2.63766e-198	AT2 activated
Rnase4	30.0476	0.896677	2.34994e-198	6.76313e-196	AT2 activated
Oat	29.9598	1.39661	3.28008e-197	9.3466e-195	AT2 activated
Bsg	29.9119	1.11261	1.3765e-196	3.88389e-194	AT2 activated
Neat1	29.7919	1.11158	4.97643e-195	1.3905e-192	AT2 activated
Secisbp2l	29.7078	1.23555	6.09165e-194	1.68575e-191	AT2 activated
Slpi	29.5282	2.22406	1.25117e-191	3.42941e-189	AT2 activated
Scp2	29.2046	1.17072	1.69318e-187	4.59714e-185	AT2 activated
Aqp5	29.1809	1.53067	3.38779e-187	9.11221e-185	AT2 activated
Clu	29.1097	1.51403	2.70852e-186	7.2177e-184	AT2 activated
Hmgn1	28.4522	1.0814	4.57561e-178	1.19715e-175	AT2 activated
Scd2	28.431	1.24909	8.36347e-178	2.16847e-175	AT2 activated
Chia1	28.4035	2.026	1.83067e-177	4.66255e-175	AT2 activated
Cpm	28.3586	1.14427	6.5527e-177	1.65427e-174	AT2 activated
Cd14	28.1653	2.62498	1.55852e-174	3.86675e-172	AT2 activated
Me1	27.783	2.05541	6.95936e-170	1.69738e-167	AT2 activated
Soat1	26.9995	1.32798	1.49847e-160	3.59382e-158	AT2 activated
Taok3	26.8343	1.12485	1.28752e-158	3.06239e-156	AT2 activated
Mal	26.7614	2.12345	9.09255e-158	2.14495e-155	AT2 activated
Mlc1	26.7033	1.88788	4.31377e-157	1.00935e-154	AT2 activated
Ccnd1	26.1206	1.14754	2.12655e-150	4.93566e-148	AT2 activated
Snx7	26.1107	2.37026	2.75548e-150	6.34422e-148	AT2 activated
Cystm1	25.9848	1.66885	7.3595e-149	1.681e-146	AT2 activated
Usp8	25.521	1.2273	1.15182e-143	2.58981e-141	AT2 activated
Ppp1r9a	25.1969	1.23548	4.33035e-140	9.58674e-138	AT2 activated
Ccdc141	25.1658	1.35117	9.50037e-140	2.08718e-137	AT2 activated
Serpinb6b	24.7672	1.3609	2.02292e-135	4.37742e-133	AT2 activated
Azin1	24.763	1.61392	2.24727e-135	4.8266e-133	AT2 activated
Cdh1	24.7341	1.28203	4.60306e-135	9.81305e-133	AT2 activated
Ift20	24.6361	1.20377	5.19171e-134	1.09866e-131	AT2 activated
Ehf	24.5686	1.8773	2.73679e-133	5.74925e-131	AT2 activated
Slc39a8	24.2975	1.30561	2.08583e-130	4.28788e-128	AT2 activated
Pi4k2b	23.9191	1.53384	1.93965e-126	3.93122e-124	AT2 activated
Tfrc	23.8247	2.00816	1.85336e-125	3.73005e-123	AT2 activated
Pcnt	23.8238	1.21718	1.89101e-125	3.77939e-123	AT2 activated
Spint2	23.7095	1.44418	2.87506e-124	5.66741e-122	AT2 activated
Itga9	23.6535	1.64766	1.0851e-123	2.12443e-121	AT2 activated
Etfb	23.5545	1.09455	1.12868e-122	2.19483e-120	AT2 activated
Grb14	23.4381	1.35097	1.7469e-121	3.37421e-119	AT2 activated
Nkx2-1	23.3605	1.49025	1.07797e-120	2.05456e-118	AT2 activated
Snx25	22.7651	1.51047	1.0175e-114	1.91396e-112	AT2 activated
Enpep	22.6303	1.66763	2.18308e-113	4.02749e-111	AT2 activated
P4hb	22.5442	0.959212	1.53178e-112	2.80795e-110	AT2 activated
Atp5f1	22.3707	1.05869	7.58666e-111	1.38193e-108	AT2 activated
Pmvk	22.105	1.62641	2.8297e-108	5.05832e-106	AT2 activated
Acoxl	21.9083	1.48009	2.1668e-106	3.84941e-104	AT2 activated
Atrx	21.8469	1.00014	8.31413e-106	1.45903e-103	AT2 activated
Lyz1	21.7606	1.83868	5.48278e-105	9.5633e-103	AT2 activated
Epcam	21.5081	1.24464	1.30823e-102	2.26812e-100	AT2 activated
Smim6	21.4952	1.4893	1.72802e-102	2.97798e-100	AT2 activated
Mgst1	21.4681	0.848084	3.09261e-102	5.29793e-100	AT2 activated
Sod2	21.386	1.60219	1.802e-101	3.06873e-99	AT2 activated
Rnaset2a	21.337	1.32533	5.14824e-101	8.71567e-99	AT2 activated
Sfta3-ps	21.326	1.27577	6.51839e-101	1.08439e-98	AT2 activated
Avpi1	21.0392	1.50114	2.87477e-98	4.70091e-96	AT2 activated
Selenos	20.9907	0.883516	7.97155e-98	1.28888e-95	AT2 activated
C6	20.9496	1.69068	1.89274e-97	3.02628e-95	AT2 activated
Uhrf1bp1l	20.7435	1.23416	1.40356e-95	2.21948e-93	AT2 activated
Pon3	20.7026	1.27342	3.27988e-95	5.10243e-93	AT2 activated
Wwc1	20.6866	1.34117	4.56915e-95	7.0699e-93	AT2 activated
Rai14	20.6152	1.34125	2.00601e-94	3.07091e-92	AT2 activated
Hdc	20.5763	1.90148	4.47571e-94	6.81539e-92	AT2 activated
Usp33	20.5636	1.49076	5.81619e-94	8.80999e-92	AT2 activated
Bex3	20.3629	1.45271	3.57137e-92	5.35333e-90	AT2 activated
Iah1	20.2198	1.37115	6.55197e-91	9.71988e-89	AT2 activated
Fdps	20.1061	1.81318	6.52153e-90	9.52739e-88	AT2 activated
Rrbp1	20.0392	0.860936	2.5079e-89	3.62701e-87	AT2 activated
Tmem176b	19.933	0.88392	2.10719e-88	3.00222e-86	AT2 activated
Ahcyl2	19.9151	1.49589	3.00781e-88	4.26427e-86	AT2 activated
Fkbp4	19.863	0.994483	8.5125e-88	1.20093e-85	AT2 activated
Eif4h	19.707	1.03671	1.87891e-86	2.61232e-84	AT2 activated
Apoc1	19.6979	1.6315	2.2461e-86	3.10783e-84	AT2 activated
Dag1	19.6509	0.925546	5.67575e-86	7.74162e-84	AT2 activated
Lpin2	19.6478	0.813229	6.03893e-86	8.19813e-84	AT2 activated
Fkbp2	19.3203	0.96135	3.62565e-83	4.78653e-81	AT2 activated
Slc26a9	19.2214	1.93778	2.45192e-82	3.2222e-80	AT2 activated
Hmgcs1	19.182	1.38666	5.2296e-82	6.81031e-80	AT2 activated
Cbr2	19.1657	0.436902	7.16218e-82	9.28502e-80	AT2 activated
Cldn7	18.9402	1.61566	5.32353e-80	6.77925e-78	AT2 activated
Map1lc3a	18.7063	0.983355	4.4009e-78	5.53091e-76	AT2 activated
Ces1d	18.6107	0.57386	2.6336e-77	3.253e-75	AT2 activated
Pgm1	18.5274	2.22289	1.24165e-76	1.52713e-74	AT2 activated
Tnfaip1	18.5211	1.1862	1.39607e-76	1.7025e-74	AT2 activated
Cgnl1	18.1085	1.27846	2.73305e-73	3.26378e-71	AT2 activated
Bex4	18.0927	0.960782	3.6373e-73	4.32569e-71	AT2 activated
Cyb5b	18.0641	1.32486	6.11215e-73	7.239e-71	AT2 activated
Prrg3	17.999	1.55747	1.98445e-72	2.33113e-70	AT2 activated
Atp6v1c2	17.9944	1.14698	2.15474e-72	2.52087e-70	AT2 activated
Hacd3	17.8828	1.178	1.60617e-71	1.85645e-69	AT2 activated
Fgfr2	17.7479	1.47381	1.78943e-70	2.03556e-68	AT2 activated
Matn4	17.648	1.90826	1.05443e-69	1.1854e-67	AT2 activated
Fth1	17.5575	0.697908	5.20929e-69	5.76629e-67	AT2 activated
Rab27a	17.4952	1.36976	1.5573e-68	1.71066e-66	AT2 activated
Myh14	17.3807	1.05654	1.15543e-67	1.2408e-65	AT2 activated
Itga7	17.3471	2.9888	2.07363e-67	2.21855e-65	AT2 activated
Rab27b	17.3348	1.50754	2.57158e-67	2.74111e-65	AT2 activated
Car2	17.2094	1.42966	2.25857e-66	2.39858e-64	AT2 activated
Krt8	17.1631	1.07495	5.01809e-66	5.25165e-64	AT2 activated
Dstn	17.12	0.801103	1.0533e-65	1.09833e-63	AT2 activated
Pdia6	17.1161	0.80715	1.12598e-65	1.16988e-63	AT2 activated
Cox6c	17.0766	0.692933	2.21721e-65	2.28715e-63	AT2 activated
Atp1a1	16.9897	0.843193	9.78429e-65	9.98552e-63	AT2 activated
Smim22	16.9593	1.37926	1.64347e-64	1.67134e-62	AT2 activated
Sptlc2	16.9399	1.14005	2.28629e-64	2.31688e-62	AT2 activated
Apc	16.8737	0.93427	7.0268e-64	7.09583e-62	AT2 activated
Gpx4	16.8554	1.05175	9.56807e-64	9.62829e-62	AT2 activated
Atp2a2	16.744	1.22635	6.26231e-63	6.19345e-61	AT2 activated
Hsd17b10	16.7259	1.25804	8.48367e-63	8.36164e-61	AT2 activated
Gde1	16.6665	1.14178	2.29694e-62	2.24088e-60	AT2 activated
Prdx1	16.3954	0.62883	2.06221e-60	1.98496e-58	AT2 activated
Ssr2	16.2291	1.04357	3.14035e-59	2.97301e-57	AT2 activated
Errfi1	16.2211	0.926832	3.57676e-59	3.37506e-57	AT2 activated
Nemf	16.1664	0.898086	8.70024e-59	8.12964e-57	AT2 activated
Met	16.1579	1.41463	9.98821e-59	9.27293e-57	AT2 activated
Ldha	16.1449	0.790069	1.23318e-58	1.14119e-56	AT2 activated
Cd302	16.1413	1.2309	1.30852e-58	1.20703e-56	AT2 activated
Cntrl	16.1037	1.03495	2.40428e-58	2.20367e-56	AT2 activated
Malt1	15.8447	1.84177	1.5289e-56	1.37936e-54	AT2 activated
Arfgef3	15.8321	1.77128	1.86814e-56	1.68015e-54	AT2 activated
Tc2n	15.7647	2.06531	5.44065e-56	4.86279e-54	AT2 activated
Krt18	15.7643	1.10089	5.47527e-56	4.87859e-54	AT2 activated
Npnt	15.7449	0.804709	7.4455e-56	6.59327e-54	AT2 activated
Hspa5	15.7204	0.647474	1.09608e-55	9.6468e-54	AT2 activated
Mal2	15.7027	1.40372	1.44863e-55	1.27109e-53	AT2 activated
Nfe2l2	15.6764	0.793139	2.19248e-55	1.90633e-53	AT2 activated
mt-Nd2	15.662	0.706288	2.74928e-55	2.38326e-53	AT2 activated
Cers2	15.6585	1.07441	2.90876e-55	2.51394e-53	AT2 activated
Myo5c	15.5759	1.27102	1.06128e-54	9.06341e-53	AT2 activated
Cxcl17	15.5256	1.50873	2.32964e-54	1.97779e-52	AT2 activated
Gnptab	15.5221	1.85431	2.45984e-54	2.08219e-52	AT2 activated
Ezr	15.5174	0.656605	2.64718e-54	2.23159e-52	AT2 activated
Ppic	15.5172	1.14182	2.65185e-54	2.23159e-52	AT2 activated
Dynlt3	15.517	0.84131	2.66098e-54	2.23274e-52	AT2 activated
Cmtm8	15.2906	1.14322	8.83081e-53	7.22019e-51	AT2 activated
Rbm47	15.1436	1.56506	8.35673e-52	6.79397e-50	AT2 activated
Adk	15.0924	1.05304	1.81802e-51	1.46562e-49	AT2 activated
Prdx6	15.0417	0.52139	3.91433e-51	3.12929e-49	AT2 activated
Cyp51	15.039	1.61933	4.07787e-51	3.251e-49	AT2 activated
Gfpt1	15.0344	1.33518	4.36976e-51	3.47408e-49	AT2 activated
Ppid	15.0222	1.09722	5.25424e-51	4.16576e-49	AT2 activated
Plxnb2	14.9358	1.74153	1.92614e-50	1.50637e-48	AT2 activated
Pigr	14.8549	1.69282	6.47059e-50	5.03307e-48	AT2 activated
Mbip	14.8419	1.146	7.85416e-50	6.07642e-48	AT2 activated
Nupr1	14.8181	0.647022	1.11853e-49	8.63038e-48	AT2 activated
Mthfd1	14.7947	1.28067	1.58534e-49	1.21346e-47	AT2 activated
Scamp1	14.757	1.64989	2.77247e-49	2.11089e-47	AT2 activated
Tmem50b	14.706	1.06211	5.90073e-49	4.45729e-47	AT2 activated
Uqcr11	14.666	0.716769	1.06428e-48	8.01832e-47	AT2 activated
Magi3	14.4792	0.968805	1.6398e-47	1.21633e-45	AT2 activated
Cd63-ps	14.4738	1.62037	1.77366e-47	1.31223e-45	AT2 activated
Ly6e	14.4503	0.693161	2.49447e-47	1.84079e-45	AT2 activated
Spink5	14.386	1.82057	6.33704e-47	4.66445e-45	AT2 activated
H1f0	14.291	0.983239	2.49149e-46	1.81532e-44	AT2 activated
Ifi27	14.2863	0.917967	2.66256e-46	1.93506e-44	AT2 activated
Pdzk1ip1	14.2364	1.91236	5.44463e-46	3.92723e-44	AT2 activated
mt-Nd1	14.1536	0.624272	1.77355e-45	1.26657e-43	AT2 activated
Adgrg1	14.1352	1.44668	2.30394e-45	1.64127e-43	AT2 activated
Wls	14.0398	0.901378	8.89282e-45	6.27293e-43	AT2 activated
Tmbim6	13.9721	0.554367	2.3085e-44	1.61651e-42	AT2 activated
Cox6a2	13.9713	1.55438	2.33283e-44	1.62959e-42	AT2 activated
Polr1c	13.8676	1.41232	9.96115e-44	6.85842e-42	AT2 activated
Paqr8	13.8642	2.179	1.04366e-43	7.16865e-42	AT2 activated
Acaa1a	13.8615	0.85112	1.08418e-43	7.42921e-42	AT2 activated
Ctps	13.7241	2.38836	7.28182e-43	4.9427e-41	AT2 activated
Serpinb9	13.6447	1.06824	2.17076e-42	1.4631e-40	AT2 activated
Hdgf	13.637	0.79447	2.41389e-42	1.62317e-40	AT2 activated
Ptges	13.5591	2.68029	6.99521e-42	4.63876e-40	AT2 activated
Tex15	13.5471	1.61282	8.2385e-42	5.45067e-40	AT2 activated
Alad	13.519	1.43605	1.20838e-41	7.94001e-40	AT2 activated
Atp5e	13.4589	0.669647	2.72851e-41	1.78065e-39	AT2 activated
Gadd45g	13.4169	0.814503	4.81714e-41	3.12246e-39	AT2 activated
S100a11	13.4111	0.7283	5.20406e-41	3.36568e-39	AT2 activated
Cd74	13.3903	0.421258	6.88708e-41	4.44417e-39	AT2 activated
Pgs1	13.3798	1.25022	7.9378e-41	5.09933e-39	AT2 activated
Steap2	13.3663	2.27883	9.51507e-41	6.09897e-39	AT2 activated
Wwp1	13.3289	0.871017	1.57249e-40	1.00569e-38	AT2 activated
Swt1	13.3161	0.93623	1.86663e-40	1.18853e-38	AT2 activated
Rnf181	13.3144	1.10187	1.90808e-40	1.21224e-38	AT2 activated
Tmem176a	13.2188	0.713678	6.83097e-40	4.30187e-38	AT2 activated
Ociad2	13.1802	1.14643	1.14048e-39	7.16663e-38	AT2 activated
Irx2	13.1452	1.35896	1.81284e-39	1.13421e-37	AT2 activated
Dpp9	13.107	1.80993	3.00101e-39	1.86542e-37	AT2 activated
Bcap29	13.1007	1.25987	3.26075e-39	2.02251e-37	AT2 activated
Pcx	13.0811	2.34078	4.2214e-39	2.61273e-37	AT2 activated
Clic3	13.0728	1.17786	4.71266e-39	2.88575e-37	AT2 activated
Tmem42	13.0702	1.31981	4.87394e-39	2.97817e-37	AT2 activated
Crb3	13.0171	1.70808	9.77803e-39	5.92446e-37	AT2 activated
Tinag	13.0083	1.49862	1.0981e-38	6.63938e-37	AT2 activated
Bcam	12.9308	0.943328	3.01647e-38	1.80486e-36	AT2 activated
Snhg11	12.9046	1.08789	4.23916e-38	2.53119e-36	AT2 activated
Nkd1	12.8675	0.949585	6.85497e-38	4.07616e-36	AT2 activated
Dcxr	12.8226	1.00501	1.22528e-37	7.24097e-36	AT2 activated
Mecom	12.802	1.04549	1.59691e-37	9.39856e-36	AT2 activated
Mfsd2a	12.7272	2.77309	4.17614e-37	2.42317e-35	AT2 activated
Vmp1	12.7081	1.24504	5.33406e-37	3.08882e-35	AT2 activated
Mcfd2	12.6833	1.00863	7.31825e-37	4.22083e-35	AT2 activated
Serpine2	12.6695	1.10256	8.7282e-37	5.02395e-35	AT2 activated
Lrrc8c	12.6634	1.37075	9.43591e-37	5.42047e-35	AT2 activated
Oxct1	12.5986	0.803218	2.1506e-36	1.22321e-34	AT2 activated
Cxadr	12.5935	1.35335	2.29166e-36	1.30087e-34	AT2 activated
Rasl11a	12.5883	1.55597	2.44885e-36	1.38736e-34	AT2 activated
Slc31a1	12.5814	1.09731	2.67116e-36	1.50737e-34	AT2 activated
Col6a1	12.5239	1.28818	5.52399e-36	3.093e-34	AT2 activated
Mtch1	12.3984	0.904633	2.66579e-35	1.48397e-33	AT2 activated
Glrx	12.3856	1.36311	3.12742e-35	1.73759e-33	AT2 activated
Gpam	12.3553	1.22079	4.55856e-35	2.51332e-33	AT2 activated
Adam19	12.3191	1.11187	7.14943e-35	3.91925e-33	AT2 activated
Ppib	12.2795	0.572534	1.16662e-34	6.31113e-33	AT2 activated
Macc1	12.2527	1.43176	1.62592e-34	8.76294e-33	AT2 activated
Ccdc25	12.2505	0.984365	1.67057e-34	8.98672e-33	AT2 activated
Slc5a1	12.1671	3.64243	4.65585e-34	2.47681e-32	AT2 activated
Arhgef38	12.1628	1.26053	4.90568e-34	2.6049e-32	AT2 activated
AA986860	12.152	1.64194	5.59501e-34	2.96546e-32	AT2 activated
Ndufc2	12.1442	0.653692	6.15573e-34	3.25665e-32	AT2 activated
Rhou	12.1279	2.05141	7.51746e-34	3.9625e-32	AT2 activated
Sgpp2	12.113	1.81872	9.01501e-34	4.71731e-32	AT2 activated
Tuba1c	12.0996	1.07006	1.06094e-33	5.54151e-32	AT2 activated
Mmp15	12.0742	1.01962	1.44573e-33	7.52406e-32	AT2 activated
mt-Nd5	12.0611	0.664679	1.69596e-33	8.79455e-32	AT2 activated
Stx19	11.9961	1.78196	3.72272e-33	1.91664e-31	AT2 activated
Kcnc3	11.9646	1.93791	5.4441e-33	2.78792e-31	AT2 activated
Bend7	11.9581	1.31724	5.89209e-33	3.01198e-31	AT2 activated
Gsap	11.9555	1.23439	6.07381e-33	3.09937e-31	AT2 activated
Tmprss4	11.9485	2.1607	6.61333e-33	3.36275e-31	AT2 activated
Cadm1	11.918	0.706111	9.53627e-33	4.84046e-31	AT2 activated
Emc6	11.9175	1.02178	9.59614e-33	4.86227e-31	AT2 activated
Pfdn1	11.8964	0.982559	1.23604e-32	6.22998e-31	AT2 activated
Romo1	11.8643	0.694645	1.8144e-32	9.11316e-31	AT2 activated
Ndufa7	11.8463	0.668834	2.24819e-32	1.12331e-30	AT2 activated
Cebpa	11.8415	1.07144	2.38048e-32	1.1853e-30	AT2 activated
Tpp1	11.8048	1.09294	3.68582e-32	1.82893e-30	AT2 activated
Sod1	11.7209	0.480242	9.96209e-32	4.89264e-30	AT2 activated
Anxa4	11.6843	0.949563	1.53275e-31	7.50215e-30	AT2 activated
mt-Nd4	11.6674	0.522979	1.87098e-31	9.12656e-30	AT2 activated
Drap1	11.6274	0.66923	2.99137e-31	1.4518e-29	AT2 activated
Uqcrq	11.5607	0.625985	6.51972e-31	3.13251e-29	AT2 activated
Naxe	11.5428	0.901969	8.02643e-31	3.85001e-29	AT2 activated
Tnfrsf9	11.5328	3.29154	9.01934e-31	4.29763e-29	AT2 activated
Lap3	11.4541	1.44447	2.24371e-30	1.06207e-28	AT2 activated
Rpl21	11.403	0.381361	4.03765e-30	1.89875e-28	AT2 activated
Eci1	11.3934	0.938171	4.51144e-30	2.11121e-28	AT2 activated
Naxd	11.3052	0.736439	1.23678e-29	5.74103e-28	AT2 activated
Slc39a4	11.2634	1.76895	1.98954e-29	9.19083e-28	AT2 activated
Npw	11.2547	1.25895	2.19694e-29	1.01165e-27	AT2 activated
Ttll7	11.2252	1.16929	3.0683e-29	1.40838e-27	AT2 activated
Antxr1	11.1999	1.11907	4.08169e-29	1.87056e-27	AT2 activated
Vnn1	11.1595	2.60574	6.43836e-29	2.94588e-27	AT2 activated
Sgms1	11.1497	1.00393	7.18422e-29	3.28193e-27	AT2 activated
Rpl36al	11.0669	0.613002	1.81653e-28	8.23301e-27	AT2 activated
Rab9	11.0558	1.39506	2.05595e-28	9.30349e-27	AT2 activated
Entpd1	11.0236	0.940179	2.94156e-28	1.32901e-26	AT2 activated
Dynlrb1	10.9834	0.674167	4.5908e-28	2.06766e-26	AT2 activated
Slc15a2	10.9624	1.29215	5.79248e-28	2.60074e-26	AT2 activated
Vcp	10.9506	0.578445	6.60176e-28	2.95488e-26	AT2 activated
Atp6v0a1	10.9325	1.14125	8.06299e-28	3.60331e-26	AT2 activated
Cat	10.9223	0.627309	9.01846e-28	4.01782e-26	AT2 activated
Dhcr24	10.9052	1.08544	1.08851e-27	4.84194e-26	AT2 activated
Trpm6	10.9014	1.69405	1.13466e-27	5.03168e-26	AT2 activated
Osmr	10.7613	1.51407	5.24165e-27	2.29961e-25	AT2 activated
Kcne2	10.7593	1.49743	5.35622e-27	2.3463e-25	AT2 activated
Dmkn	10.7524	2.28848	5.77389e-27	2.52542e-25	AT2 activated
Atp6v1g1	10.7456	0.614959	6.21846e-27	2.71162e-25	AT2 activated
Psme1	10.7197	0.64577	8.22904e-27	3.57752e-25	AT2 activated
Gprc5a	10.6826	1.05694	1.2272e-26	5.3191e-25	AT2 activated
Atp6v1a	10.6708	0.589054	1.39435e-26	6.03451e-25	AT2 activated
H6pd	10.6032	1.21947	2.87943e-26	1.24057e-24	AT2 activated
Sec63	10.6025	0.653228	2.90111e-26	1.24804e-24	AT2 activated
Myo18a	10.5785	1.0815	3.75107e-26	1.60648e-24	AT2 activated
Scarb2	10.5646	0.675984	4.34994e-26	1.8602e-24	AT2 activated
Trp53inp2	10.4669	1.50139	1.22634e-25	5.19436e-24	AT2 activated
Ndufs6	10.4668	0.670314	1.2273e-25	5.19436e-24	AT2 activated
Snx4	10.4518	0.841532	1.43769e-25	6.06698e-24	AT2 activated
Mydgf	10.4146	0.858626	2.12626e-25	8.90737e-24	AT2 activated
Adora2b	10.4112	2.23869	2.20419e-25	9.22042e-24	AT2 activated
Lbp	10.3953	1.65256	2.60408e-25	1.08616e-23	AT2 activated
Baiap2l1	10.377	1.17216	3.15548e-25	1.31046e-23	AT2 activated
Ptpn2	10.3409	1.03925	4.60231e-25	1.90308e-23	AT2 activated
Emp2	10.3264	0.37811	5.35549e-25	2.20502e-23	AT2 activated
Ccdc47	10.2853	0.64096	8.20767e-25	3.36491e-23	AT2 activated
Mrpl14	10.2784	0.874741	8.81599e-25	3.60404e-23	AT2 activated
Aox3	10.277	0.626096	8.9443e-25	3.65131e-23	AT2 activated
Acaca	10.2466	1.50883	1.22592e-24	4.99037e-23	AT2 activated
Anxa3	10.2052	0.596949	1.87993e-24	7.60962e-23	AT2 activated
Ndufa2	10.1909	0.601346	2.17717e-24	8.77577e-23	AT2 activated
Msmo1	10.1346	1.29026	3.87803e-24	1.55879e-22	AT2 activated
Higd1a	10.1002	0.863695	5.51216e-24	2.20333e-22	AT2 activated
Sqle	10.0727	1.47275	7.29826e-24	2.9092e-22	AT2 activated
Ndufb11	10.0482	0.623223	9.36e-24	3.7156e-22	AT2 activated
Sec61a1	10.0438	0.890183	9.78377e-24	3.87313e-22	AT2 activated
Atp5j2	10.0381	0.485239	1.0364e-23	4.09158e-22	AT2 activated
Hsd17b4	10.0239	0.733615	1.19697e-23	4.71903e-22	AT2 activated
Mpc2	10.0055	0.758822	1.44167e-23	5.66047e-22	AT2 activated
Abhd2	9.99323	0.952444	1.6317e-23	6.39785e-22	AT2 activated
Id2	9.94296	0.480519	2.70658e-23	1.05549e-21	AT2 activated
Gstt1	9.92722	1.19083	3.16982e-23	1.23447e-21	AT2 activated
Gm42418	9.92253	0.599564	3.32243e-23	1.29216e-21	AT2 activated
Eif3b	9.90875	0.795772	3.81383e-23	1.48127e-21	AT2 activated
Ldlr	9.90398	0.964429	4.00026e-23	1.55158e-21	AT2 activated
Ndufb2	9.85818	0.761368	6.3183e-23	2.44082e-21	AT2 activated
App	9.85318	0.369132	6.64098e-23	2.56203e-21	AT2 activated
Tmem256	9.81812	0.660614	9.4085e-23	3.62001e-21	AT2 activated
Noxo1	9.76792	3.41357	1.54585e-22	5.90047e-21	AT2 activated
Mob1b	9.73824	1.18468	2.07106e-22	7.88427e-21	AT2 activated
Ndufa13	9.70078	0.538798	2.99208e-22	1.13156e-20	AT2 activated
Plxnb1	9.67202	1.49073	3.96455e-22	1.49541e-20	AT2 activated
Rpn2	9.66373	0.638536	4.2992e-22	1.61951e-20	AT2 activated
Hsp90b1	9.65339	0.361821	4.75555e-22	1.78908e-20	AT2 activated
Areg	9.62645	1.38777	6.18309e-22	2.31404e-20	AT2 activated
Hp1bp3	9.61222	0.498954	7.09991e-22	2.64683e-20	AT2 activated
Pik3ca	9.58221	0.706512	9.49941e-22	3.5231e-20	AT2 activated
Stat3	9.55338	0.757182	1.25531e-21	4.64367e-20	AT2 activated
Rnaset2b	9.50041	0.865528	2.09061e-21	7.70394e-20	AT2 activated
Krt23	9.49962	1.35292	2.10665e-21	7.7531e-20	AT2 activated
Golgb1	9.43483	0.563881	3.91642e-21	1.43586e-19	AT2 activated
Cnpy2	9.42327	0.765022	4.37252e-21	1.599e-19	AT2 activated
Ogdh	9.41946	0.754916	4.53396e-21	1.65593e-19	AT2 activated
Fads1	9.40165	1.21489	5.3716e-21	1.95442e-19	AT2 activated
Ndufc1	9.39859	0.560895	5.52987e-21	2.00946e-19	AT2 activated
Chsy1	9.38098	1.36014	6.53621e-21	2.37216e-19	AT2 activated
Irx5	9.36533	1.29549	7.58155e-21	2.74462e-19	AT2 activated
Anapc13	9.33142	0.594173	1.04465e-20	3.75344e-19	AT2 activated
C77080	9.33075	1.2263	1.05122e-20	3.77234e-19	AT2 activated
Tacstd2	9.3221	2.10921	1.14062e-20	4.08297e-19	AT2 activated
Aldh1a7	9.32027	1.06	1.16046e-20	4.14882e-19	AT2 activated
Nectin1	9.25244	1.73207	2.19425e-20	7.806e-19	AT2 activated
Dennd2d	9.24962	1.29168	2.25297e-20	8.00498e-19	AT2 activated
Nectin2	9.23783	1.42633	2.51555e-20	8.92694e-19	AT2 activated
Tkt	9.19675	0.653573	3.68941e-20	1.30124e-18	AT2 activated
Muc4	9.16804	2.40188	4.81715e-20	1.69277e-18	AT2 activated
Fads2	9.11078	1.23541	8.17944e-20	2.84993e-18	AT2 activated
Sh2d4a	9.07027	1.42026	1.18728e-19	4.11684e-18	AT2 activated
Spcs2	9.06376	0.502476	1.26031e-19	4.36483e-18	AT2 activated
Fdx1	9.0163	1.04418	1.94548e-19	6.72159e-18	AT2 activated
Chka	8.97764	0.681599	2.76638e-19	9.52348e-18	AT2 activated
Polr2e	8.97248	0.698113	2.89905e-19	9.96829e-18	AT2 activated
Hip1r	8.96571	1.07711	3.08282e-19	1.05876e-17	AT2 activated
Emb	8.96014	0.543853	3.24276e-19	1.11235e-17	AT2 activated
Nnat	8.94552	1.73804	3.70214e-19	1.26541e-17	AT2 activated
Med8	8.93535	0.919011	4.05887e-19	1.3857e-17	AT2 activated
Timm13	8.91273	0.627602	4.97888e-19	1.69114e-17	AT2 activated
Oaz2	8.90284	0.607072	5.44365e-19	1.84316e-17	AT2 activated
Pip5k1b	8.89387	1.46915	5.9014e-19	1.9958e-17	AT2 activated
Foxa2	8.86791	1.16874	7.45319e-19	2.50587e-17	AT2 activated
Ceacam1	8.85723	0.73749	8.20235e-19	2.75132e-17	AT2 activated
Acat2	8.85541	1.56225	8.33734e-19	2.79335e-17	AT2 activated
2200002D01Rik	8.84482	1.62335	9.16737e-19	3.06787e-17	AT2 activated
Gtf2i	8.84272	0.696282	9.34141e-19	3.12248e-17	AT2 activated
Tfcp2l1	8.82077	1.26536	1.13674e-18	3.79088e-17	AT2 activated
Cpeb3	8.80541	1.91514	1.30377e-18	4.33787e-17	AT2 activated
Nmt1	8.79757	0.72028	1.39811e-18	4.63568e-17	AT2 activated
Lamb3	8.78858	1.04802	1.5146e-18	5.01037e-17	AT2 activated
Bag1	8.75552	0.509329	2.03159e-18	6.69749e-17	AT2 activated
Ndufb9	8.75268	0.572654	2.08342e-18	6.86052e-17	AT2 activated
Igsf5	8.75074	1.71656	2.11959e-18	6.97165e-17	AT2 activated
Idh2	8.73998	0.850185	2.3315e-18	7.65989e-17	AT2 activated
Spaar	8.73823	1.94582	2.36784e-18	7.77042e-17	AT2 activated
Grk3	8.73265	1.01411	2.48765e-18	8.15427e-17	AT2 activated
Las1l	8.70818	0.794941	3.0879e-18	1.00988e-16	AT2 activated
Prps2	8.70782	0.982561	3.09767e-18	1.01193e-16	AT2 activated
Acot1	8.70745	0.836675	3.1078e-18	1.01409e-16	AT2 activated
Gm9856	8.7047	1.39552	3.18413e-18	1.03782e-16	AT2 activated
Rgcc	8.67028	0.498126	4.31049e-18	1.3986e-16	AT2 activated
Cox7a2	8.66946	0.546469	4.34181e-18	1.40718e-16	AT2 activated
Plxna2	8.66045	0.988735	4.69902e-18	1.51953e-16	AT2 activated
St14	8.63998	1.66341	5.62246e-18	1.81406e-16	AT2 activated
Echs1	8.62946	0.861994	6.16445e-18	1.98448e-16	AT2 activated
Prmt8	8.60598	1.72735	7.56683e-18	2.43051e-16	AT2 activated
Tmem164	8.57001	1.18445	1.0348e-17	3.30537e-16	AT2 activated
Rmdn2	8.5676	1.16129	1.05663e-17	3.37139e-16	AT2 activated
Tanc2	8.55855	1.19081	1.14299e-17	3.6429e-16	AT2 activated
Sec61b	8.55338	0.487554	1.19532e-17	3.80126e-16	AT2 activated
Hmgcr	8.55127	1.2367	1.2174e-17	3.86719e-16	AT2 activated
Uqcr10	8.5198	0.531208	1.59827e-17	5.05475e-16	AT2 activated
St6galnac2	8.49953	1.03194	1.90352e-17	5.99379e-16	AT2 activated
Fam126b	8.49677	0.920812	1.94944e-17	6.13168e-16	AT2 activated
Krt7	8.49607	0.705388	1.9612e-17	6.16193e-16	AT2 activated
Hmgb3	8.48776	1.22942	2.10659e-17	6.61152e-16	AT2 activated
Cited2	8.45085	0.700277	2.892e-17	9.04693e-16	AT2 activated
Ldhb	8.45059	0.482335	2.8983e-17	9.05678e-16	AT2 activated
Cobl	8.42792	1.06368	3.51873e-17	1.0948e-15	AT2 activated
Mlec	8.4164	0.686495	3.88218e-17	1.20528e-15	AT2 activated
Dock1	8.38928	1.03862	4.89129e-17	1.51204e-15	AT2 activated
Lss	8.37388	1.51381	5.57532e-17	1.7198e-15	AT2 activated
Myo1e	8.3713	0.945582	5.69862e-17	1.75408e-15	AT2 activated
Atp6v1b2	8.36457	0.672994	6.03321e-17	1.85508e-15	AT2 activated
Ncoa7	8.3594	0.813218	6.30363e-17	1.93616e-15	AT2 activated
Epn3	8.34176	1.4219	7.31927e-17	2.23381e-15	AT2 activated
Pla2g1b	8.33783	1.15526	7.56689e-17	2.30694e-15	AT2 activated
Pgd	8.33308	0.758003	7.87664e-17	2.3963e-15	AT2 activated
Cndp2	8.33111	0.763921	8.00909e-17	2.43402e-15	AT2 activated
Magt1	8.31565	0.611801	9.12476e-17	2.76142e-15	AT2 activated
Hdlbp	8.31042	0.554881	9.53646e-17	2.87995e-15	AT2 activated
Suclg1	8.30718	0.665661	9.8e-17	2.95644e-15	AT2 activated
Thbs3	8.30623	1.4258	9.87915e-17	2.97719e-15	AT2 activated
Ssr1	8.29829	0.653323	1.05623e-16	3.1764e-15	AT2 activated
Atp5o	8.28768	0.546899	1.15476e-16	3.46909e-15	AT2 activated
Acadl	8.28336	0.584855	1.19743e-16	3.59354e-15	AT2 activated
Fdft1	8.27958	1.45389	1.23611e-16	3.70576e-15	AT2 activated
Slc25a51	8.27829	0.986384	1.24961e-16	3.74233e-15	AT2 activated
Tmc4	8.27017	1.46148	1.33768e-16	3.98948e-15	AT2 activated
mt-Cytb	8.25927	0.346032	1.46567e-16	4.36666e-15	AT2 activated
Eps8	8.25123	0.785487	1.5677e-16	4.66099e-15	AT2 activated
Mrpl32	8.2458	0.96742	1.64056e-16	4.86253e-15	AT2 activated
Gnpat	8.22216	1.15239	1.99877e-16	5.91207e-15	AT2 activated
Ddhd1	8.21007	1.07306	2.21065e-16	6.53208e-15	AT2 activated
Sftpc	207.228	7.5779	0	0	AT2
Sftpb	201.693	4.91139	0	0	AT2
Sftpa1	193.186	5.62416	0	0	AT2
Slc34a2	192.566	4.4729	0	0	AT2
Lyz2	186.545	4.57023	0	0	AT2
Cxcl15	183.739	4.27281	0	0	AT2
Sftpd	170.551	3.96055	0	0	AT2
Hc	166.84	3.89297	0	0	AT2
Napsa	162.635	3.28494	0	0	AT2
Lamp3	161.993	3.51133	0	0	AT2
Npc2	158.108	3.14943	0	0	AT2
Cbr2	149.192	3.13429	0	0	AT2
Wfdc2	146.66	2.85002	0	0	AT2
Chil1	143.097	3.05539	0	0	AT2
Scd1	142.491	3.31739	0	0	AT2
Lpcat1	141.035	3.23738	0	0	AT2
Malat1	138.224	3.65278	0	0	AT2
Alcam	136.322	2.70377	0	0	AT2
Rnase4	130.393	2.98358	0	0	AT2
Atp1b1	129.382	2.68717	0	0	AT2
S100g	124.364	3.50155	0	0	AT2
Cldn18	122.887	2.80694	0	0	AT2
Abca3	122.229	3.17595	0	0	AT2
Fasn	120.348	2.97539	0	0	AT2
Lgi3	117.763	3.65714	0	0	AT2
Sfta2	113.829	3.22619	0	0	AT2
Ptprf	106.939	2.56247	0	0	AT2
Ager	106.823	2.39091	0	0	AT2
Dram1	105.618	3.03623	0	0	AT2
Ctsh	103.007	2.14013	0	0	AT2
Cpm	100.28	3.13792	0	0	AT2
Egfl6	99.3144	2.9878	0	0	AT2
Tceal9	97.6176	2.20701	0	0	AT2
Selenbp1	95.929	2.09779	0	0	AT2
Neat1	94.2984	2.44777	0	0	AT2
Ces1d	92.5237	2.20998	0	0	AT2
Elovl1	89.5775	2.40112	0	0	AT2
Ank3	89.5543	3.08813	0	0	AT2
Zdhhc3	87.2937	2.68973	0	0	AT2
Mettl7a1	86.624	2.08151	0	0	AT2
Gm44250	85.7994	2.60754	0	0	AT2
Ppp1r14c	84.1159	3.09906	0	0	AT2
Fabp5	83.5266	2.31203	0	0	AT2
Atp8a1	82.9222	2.38678	0	0	AT2
Acsl4	82.7405	2.1239	0	0	AT2
Gm43085	80.2761	3.04727	0	0	AT2
Ctsc	80.2516	1.80576	0	0	AT2
Muc1	79.2217	2.53337	0	0	AT2
Mid1ip1	77.3835	2.51858	0	0	AT2
Etv5	77.2102	3.11309	0	0	AT2
Lcn2	76.8719	1.65323	0	0	AT2
Bex4	76.6607	3.46802	0	0	AT2
Sdc4	76.0315	1.86545	0	0	AT2
Ppp1r9a	75.5481	2.96351	0	0	AT2
Slc12a2	73.5693	2.35904	0	0	AT2
Abcd3	72.3985	2.2938	0	0	AT2
Scd2	72.2548	2.40991	0	0	AT2
H2afj	72.1701	1.85573	0	0	AT2
Irx1	71.7012	2.53768	0	0	AT2
Sdc1	71.2835	2.32948	0	0	AT2
Ccdc141	68.9547	2.99848	0	0	AT2
Car8	68.0818	2.48822	0	0	AT2
Acly	67.8458	2.14676	0	0	AT2
Exosc7	67.8091	2.4857	0	0	AT2
Acot7	67.1886	2.40115	0	0	AT2
Mme	65.9883	2.69342	0	0	AT2
Lpin2	65.9027	1.92502	0	0	AT2
Tgoln1	64.7976	1.75831	0	0	AT2
Acoxl	64.7664	3.44399	0	0	AT2
Prnp	64.5029	2.15256	0	0	AT2
Nucb2	63.9021	1.97536	0	0	AT2
Phldb2	63.8669	1.74062	0	0	AT2
Ctnnb1	63.1585	1.5698	0	0	AT2
Hp	62.5041	1.28063	0	0	AT2
Aox3	62.4918	2.87333	0	0	AT2
Atp11a	62.3201	2.02642	0	0	AT2
Chchd10	62.2483	1.82627	0	0	AT2
Vamp8	62.0601	1.36093	0	0	AT2
Socs2	61.4083	1.90412	0	0	AT2
Soat1	61.2301	2.23733	0	0	AT2
Atp6v1c2	61.0313	3.00977	0	0	AT2
Cldn3	60.8962	2.04129	0	0	AT2
Rbpjl	59.0393	3.03265	0	0	AT2
Iqgap1	59.0117	1.46688	0	0	AT2
Sfta3-ps	58.672	2.84399	0	0	AT2
Il33	58.478	1.69615	0	0	AT2
Kcnj15	58.1348	2.41174	0	0	AT2
Slco4c1	57.1999	2.63857	0	0	AT2
Cat	55.9752	2.37384	0	0	AT2
Oat	55.9663	1.96963	0	0	AT2
Mgst1	55.6181	1.51049	0	0	AT2
Grb14	55.2218	2.52441	0	0	AT2
Brd7	55.0247	1.74922	0	0	AT2
Secisbp2l	54.3918	1.63225	0	0	AT2
Tmem243	53.8492	2.15961	0	0	AT2
Irx3	53.3349	2.36231	0	0	AT2
Aqp5	53.185	2.12031	0	0	AT2
Taok3	53.0137	1.55807	0	0	AT2
Dbi	52.3163	1.35339	0	0	AT2
Tspan11	51.2079	2.56159	0	0	AT2
Pi4k2b	50.9623	2.63906	0	0	AT2
Nkx2-1	50.7443	2.69644	0	0	AT2
Nupr1	50.4605	1.50991	0	0	AT2
Gas6	49.409	1.9707	0	0	AT2
Snx25	49.3618	2.59396	0	0	AT2
Cd63	49.2756	1.09315	0	0	AT2
Rpl21	48.9891	1.01373	0	0	AT2
Snhg11	48.8744	3.19778	0	0	AT2
Tpm1	48.4235	1.15417	0	0	AT2
Myh14	48.3507	2.19002	0	0	AT2
Acsl5	47.9433	1.74803	0	0	AT2
Slc39a8	46.664	1.98908	0	0	AT2
Bex2	46.5437	4.2035	0	0	AT2
Mlc1	46.1905	2.87012	0	0	AT2
Pcnt	46.1432	1.73566	0	0	AT2
Cdh1	46.0642	1.84313	0	0	AT2
Errfi1	46.0486	1.99134	0	0	AT2
Scp2	45.7752	1.40192	0	0	AT2
Prdx6	45.6167	1.08247	0	0	AT2
Gclc	45.508	1.14934	0	0	AT2
Bsg	45.4027	1.19988	0	0	AT2
Prr15l	45.1848	1.90821	0	0	AT2
Hmgn1	44.7633	1.20417	0	0	AT2
Ociad2	44.402	3.09635	0	0	AT2
Smim6	43.305	2.44967	0	0	AT2
Enpep	42.8258	2.66367	0	0	AT2
Lrp2	42.7965	2.25388	0	0	AT2
Pon3	42.5176	2.08153	0	0	AT2
Apoc1	42.4787	2.9789	0	0	AT2
Chia1	42.3648	2.23919	0	0	AT2
Tmbim6	41.9724	1.07236	0	0	AT2
Usp8	41.5562	1.51492	0	0	AT2
Ldhb	41.3617	1.81737	0	0	AT2
Hacd3	41.2641	2.07884	0	0	AT2
Emb	40.9433	1.51254	0	0	AT2
Fgfr2	40.8933	2.84109	0	0	AT2
Arl6ip1	40.4772	1.14837	0	0	AT2
Rps19	39.5416	0.888729	0	0	AT2
Itih4	39.3181	1.72823	0	0	AT2
Adk	38.9576	2.09085	0	0	AT2
Mmp15	38.5637	2.33716	0	0	AT2
Myo5c	38.5293	2.50563	0	0	AT2
Lyz1	38.4888	2.67897	0	0	AT2
Cadm1	38.4738	1.67695	0	0	AT2
Arhgef38	38.2435	3.18001	0	0	AT2
Iah1	38.1308	1.99244	0	0	AT2
Met	37.9025	2.68789	0	0	AT2
Atp6v1a	37.8705	1.39344	0	0	AT2
C6	37.649	2.53734	3.39531367144487e-310	5.25361e-308	AT2
Dag1	37.5428	1.30036	0	2.84425e-306	AT2
Ahcyl2	37.536	2.19536	2.3874e-308	3.65475e-306	AT2
mt-Nd2	37.4635	1.16614	3.62535e-307	5.52051e-305	AT2
Mecom	37.4107	2.30583	2.61683e-306	3.96381e-304	AT2
Uhrf1bp1l	37.298	1.696	1.76592e-304	2.64704e-302	AT2
Fkbp4	37.1706	1.4061	2.03559e-302	3.03546e-300	AT2
Gde1	37.1503	1.9581	4.33701e-302	6.43397e-300	AT2
Itga9	37.0496	2.10749	1.82508e-300	2.67989e-298	AT2
Cmtm8	37.0062	2.09687	9.09908e-300	1.3293e-297	AT2
Wwc1	36.8823	1.91304	8.87521e-298	1.29004e-295	AT2
mt-Nd1	36.6797	1.1272	1.54127e-294	2.22903e-292	AT2
Prrg3	36.4411	2.64461	9.50887e-291	1.35478e-288	AT2
Etfb	36.3693	1.28175	1.30427e-289	1.84911e-287	AT2
Gpam	35.6571	2.63559	1.82697e-278	2.5158e-276	AT2
Lrrk2	35.062	1.90418	2.56292e-269	3.46295e-267	AT2
Cd36	34.5885	1.01586	3.75827e-262	5.03084e-260	AT2
Spint2	34.3427	1.65879	1.81018e-258	2.38976e-256	AT2
Cebpa	34.2574	2.26458	3.38802e-257	4.43214e-255	AT2
Slc31a1	34.0416	2.30307	5.3957e-254	6.87117e-252	AT2
Irx2	34.0393	2.80895	5.84631e-254	7.4122e-252	AT2
Adam19	33.7937	2.26938	2.43811e-250	3.06414e-248	AT2
Rab27b	33.66	2.57768	2.22921e-248	2.76538e-246	AT2
Selenos	33.6548	0.975162	2.65273e-248	3.27663e-246	AT2
Mtch1	33.4392	1.76597	3.68949e-245	4.53775e-243	AT2
Tinag	33.3844	3.17694	2.30764e-244	2.82613e-242	AT2
Swt1	33.311	1.67518	2.67339e-243	3.24642e-241	AT2
Chka	33.2468	1.88772	2.26916e-242	2.74397e-240	AT2
Npw	33.1812	2.86347	2.01108e-241	2.42171e-239	AT2
Gm42418	33.0005	1.10305	7.98133e-239	9.45279e-237	AT2
mt-Nd4	32.7957	1.0925	6.77382e-236	7.95717e-234	AT2
Tmem50b	32.5934	1.7141	5.0934e-233	5.93474e-231	AT2
Npc1	32.5417	2.15021	2.74514e-232	3.1602e-230	AT2
Epcam	32.446	1.46539	6.16647e-231	7.07056e-229	AT2
App	31.9592	0.809841	4.02891e-224	4.52938e-222	AT2
Rai14	31.5203	1.67804	4.58396e-218	5.01621e-216	AT2
Tnfaip1	31.2999	1.56951	4.67647e-215	5.04077e-213	AT2
Sod1	31.2941	0.849594	5.60874e-215	6.02312e-213	AT2
Ang	31.2764	2.62349	9.78587e-215	1.04698e-212	AT2
Acot1	31.2349	2.15156	3.58195e-214	3.804e-212	AT2
Eif4h	30.9278	1.22001	5.05139e-210	5.26736e-208	AT2
Pmvk	30.5898	1.70694	1.67193e-205	1.7185e-203	AT2
Lmo7	30.5763	1.24626	2.52693e-205	2.58809e-203	AT2
Cox6a2	30.4572	2.89086	9.61443e-204	9.74308e-202	AT2
Me1	30.195	2.03082	2.7573e-200	2.76498e-198	AT2
Mal	30.0795	2.16029	8.97409e-199	8.96786e-197	AT2
Dstn	29.9971	1.02988	1.07086e-197	1.05908e-195	AT2
Tmem42	29.6738	2.45837	1.67352e-193	1.62716e-191	AT2
Macc1	29.6425	2.88092	4.24337e-193	4.11193e-191	AT2
Ptgs1	29.5061	1.19825	2.40675e-191	2.30887e-189	AT2
Ehf	29.3932	1.90635	6.71413e-190	6.41969e-188	AT2
Mthfd1	29.1813	2.00871	3.34604e-187	3.16773e-185	AT2
Tmem30a	29.1473	0.893339	9.04682e-187	8.48103e-185	AT2
Abhd2	29.1351	2.10511	1.29125e-186	1.20266e-184	AT2
Atrx	29.006	0.921046	5.53285e-185	5.13663e-183	AT2
Hmgcs1	28.9406	1.65577	3.68129e-184	3.40667e-182	AT2
Magi3	28.4252	1.47427	9.86598e-178	8.84558e-176	AT2
Apc	28.2649	1.15508	9.34967e-176	8.30504e-174	AT2
Slc26a9	28.2405	2.59978	1.86395e-175	1.6506e-173	AT2
Ramp1	28.1996	1.5355	5.91482e-175	5.22173e-173	AT2
Naxd	28.0374	1.3722	5.69518e-173	4.98199e-171	AT2
Cdc42bpa	27.9866	1.48048	2.36875e-172	2.0596e-170	AT2
Ift20	27.6087	1.07814	8.74925e-168	7.51652e-166	AT2
Tex15	27.5696	2.79987	2.57408e-167	2.20483e-165	AT2
Baiap2l1	27.4176	2.45644	1.69053e-165	1.43521e-163	AT2
Ldlr	27.3634	1.9285	7.4779e-165	6.32982e-163	AT2
Oaz2	27.0211	1.25751	8.36194e-161	6.91542e-159	AT2
Serpinb6b	26.9943	1.13209	1.72259e-160	1.41242e-158	AT2
Dcxr	26.9874	1.66713	2.07727e-160	1.69841e-158	AT2
Prps2	26.9499	2.26157	5.71988e-160	4.65023e-158	AT2
Mbip	26.7834	1.71161	5.04999e-158	4.05974e-156	AT2
Cited2	26.621	1.55257	3.87797e-156	3.10022e-154	AT2
Rab27a	26.6079	1.72971	5.49803e-156	4.37109e-154	AT2
mt-Nd5	26.4894	1.0083	1.28318e-154	1.00627e-152	AT2
Map1lc3a	26.3644	1.07129	3.51144e-153	2.73133e-151	AT2
Rgcc	26.2315	1.33458	1.16266e-151	8.97085e-150	AT2
Creg1	26.1321	0.940732	1.57569e-150	1.19653e-148	AT2
Lamb3	25.9094	2.43205	5.21723e-148	3.92042e-146	AT2
Slc43a2	25.8158	1.67772	5.90022e-147	4.39918e-145	AT2
Spink5	25.7011	2.82689	1.13708e-145	8.41262e-144	AT2
Kcne2	25.6777	2.98542	2.07336e-145	1.52612e-143	AT2
Pla2g1b	25.656	3.10828	3.61989e-145	2.65767e-143	AT2
Tfcp2l1	25.5747	2.98754	2.91856e-144	2.13188e-142	AT2
Avpi1	25.5642	1.51497	3.82085e-144	2.7839e-142	AT2
Bmp1	25.5129	2.28947	1.41662e-143	1.02956e-141	AT2
Atp1a1	25.4885	0.929645	2.64202e-143	1.9153e-141	AT2
Phlda1	25.4733	1.12456	3.89452e-143	2.81619e-141	AT2
Actn4	25.4259	0.855637	1.30362e-142	9.40305e-141	AT2
Krt23	25.3408	2.93262	1.13416e-141	8.11972e-140	AT2
Rmdn2	25.2914	2.70543	3.97332e-141	2.8305e-139	AT2
St6galnac2	25.2161	2.28516	2.66695e-140	1.89518e-138	AT2
Adgrg1	25.1398	2.14185	1.82718e-139	1.29204e-137	AT2
Wls	25.1198	1.24122	3.02007e-139	2.12512e-137	AT2
Maob	25.0006	2.17163	6.02397e-138	4.21824e-136	AT2
Cgnl1	24.9987	1.43635	6.31553e-138	4.41168e-136	AT2
Lrg1	24.8885	0.928812	9.91898e-137	6.87875e-135	AT2
Arfgef3	24.8776	2.47386	1.30048e-136	8.99705e-135	AT2
Cystm1	24.8403	1.37771	3.28891e-136	2.26447e-134	AT2
Mal2	24.7581	1.80676	2.53846e-135	1.73945e-133	AT2
Irx5	24.6835	2.74348	1.60997e-134	1.09799e-132	AT2
Nckap5	24.6451	1.19787	4.14916e-134	2.81634e-132	AT2
Matn4	24.5794	2.43536	2.09822e-133	1.41421e-131	AT2
Dhrs3	24.5667	1.29121	2.8702e-133	1.93001e-131	AT2
Nemf	24.0822	0.920197	3.84424e-128	2.49183e-126	AT2
Bex3	24.0728	1.46127	4.81463e-128	3.11382e-126	AT2
Slc15a2	23.9758	2.20162	4.97957e-127	3.20609e-125	AT2
Tfrc	23.9752	1.85202	5.04767e-127	3.24268e-125	AT2
Sort1	23.5041	1.79366	3.70277e-122	2.28682e-120	AT2
Ezr	23.4226	0.682799	2.514e-121	1.546e-119	AT2
Hp1bp3	23.3673	0.81314	9.18971e-121	5.62723e-119	AT2
Gprin3	23.1459	2.09909	1.59938e-118	9.64992e-117	AT2
Cst8	23.1135	3.08313	3.39006e-118	2.04113e-116	AT2
Icam1	22.9099	0.807283	3.70378e-116	2.20693e-114	AT2
Rbm47	22.8629	1.94361	1.0876e-115	6.46716e-114	AT2
Txlng	22.8285	1.5543	2.3916e-115	1.41918e-113	AT2
Ppic	22.7411	1.35552	1.75794e-114	1.03888e-112	AT2
Smim22	22.6494	1.55956	1.4155e-113	8.24657e-112	AT2
Pik3ca	22.5917	1.23606	5.22728e-113	3.02699e-111	AT2
Cyb5b	22.5472	1.42687	1.42896e-112	8.22509e-111	AT2
Nedd4l	22.29	2.00364	4.62409e-110	2.63527e-108	AT2
Nexmif	22.2496	2.91031	1.13742e-109	6.46934e-108	AT2
Sptlc2	22.2309	1.19596	1.72584e-109	9.79679e-108	AT2
Bend7	22.2053	1.94727	3.05092e-109	1.72845e-107	AT2
Clip4	22.1128	1.30208	2.38118e-108	1.34373e-106	AT2
Usp33	22.0535	1.33703	8.84327e-108	4.9612e-106	AT2
Gja1	22.0432	1.34282	1.11066e-107	6.20673e-106	AT2
Nrn1	22.0059	3.47887	2.52598e-107	1.40614e-105	AT2
Cnn2	21.9044	0.762553	2.35834e-106	1.30525e-104	AT2
Fam184a	21.7885	2.67111	2.98458e-105	1.63924e-103	AT2
Camk2n1	21.6971	1.38844	2.18559e-104	1.19358e-102	AT2
mt-Cytb	21.6585	0.604011	5.04902e-104	2.7521e-102	AT2
Fkbp2	21.2666	0.799384	2.3155e-100	1.22952e-98	AT2
Idh2	21.2546	1.52399	2.98844e-100	1.57812e-98	AT2
Tmem245	21.2158	1.63814	6.83161e-100	3.5944e-98	AT2
Pard3	21.1967	1.6227	1.02541e-99	5.37546e-98	AT2
Ralgapa2	21.1888	1.91111	1.21043e-99	6.33385e-98	AT2
Ubr1	21.1574	1.41407	2.35819e-99	1.22728e-97	AT2
Fdps	21.1382	1.73243	3.54367e-99	1.8376e-97	AT2
Gstt1	21.1077	1.99221	6.76504e-99	3.50176e-97	AT2
Nfe2l2	21.1074	0.730299	6.79659e-99	3.51178e-97	AT2
mt-Rnr2	21.0562	1.2315	2.00528e-98	1.03426e-96	AT2
H1f0	20.9818	1.14199	9.6274e-98	4.92143e-96	AT2
Ccdc186	20.9468	0.988122	2.0059e-97	1.02358e-95	AT2
Hsd17b10	20.8551	1.30866	1.36957e-96	6.93947e-95	AT2
Anapc13	20.8215	0.97575	2.76658e-96	1.39688e-94	AT2
Ttc38	20.8202	2.24432	2.83854e-96	1.4307e-94	AT2
Azin1	20.8098	1.18284	3.5272e-96	1.7747e-94	AT2
Fam126b	20.779	1.5862	6.70939e-96	3.35237e-94	AT2
Oxct1	20.7349	1.04506	1.67826e-95	8.37096e-94	AT2
Gtf2i	20.7141	1.20491	2.58521e-95	1.28724e-93	AT2
Acaca	20.6764	2.42152	5.64705e-95	2.79728e-93	AT2
Golga4	20.6509	0.833698	9.58629e-95	4.74044e-93	AT2
Gsap	20.6429	1.7476	1.13126e-94	5.57496e-93	AT2
Pgs1	20.5167	1.55704	1.52862e-93	7.48192e-92	AT2
Sgpp2	20.4839	2.73072	2.9974e-93	1.46212e-91	AT2
Gm37376	20.4098	1.12585	1.36731e-92	6.64716e-91	AT2
Sec14l4	20.4086	2.54384	1.40109e-92	6.79991e-91	AT2
Selenop	20.3947	0.581334	1.86184e-92	9.00568e-91	AT2
Golgb1	20.2688	0.790141	2.42255e-91	1.16202e-89	AT2
P4hb	20.2638	0.664466	2.68511e-91	1.28581e-89	AT2
Acaa1a	20.2185	0.971584	6.72327e-91	3.20888e-89	AT2
Kank2	20.1973	1.64333	1.03477e-90	4.93058e-89	AT2
Tmem164	20.1856	2.14186	1.31011e-90	6.23223e-89	AT2
Ppib	20.1592	0.687247	2.23326e-90	1.05887e-88	AT2
Npnt	20.1406	0.800577	3.25488e-90	1.53818e-88	AT2
Gm9856	20.1274	2.63894	4.24798e-90	2.00093e-88	AT2
Etnk1	20.1002	1.13936	7.34648e-90	3.44913e-88	AT2
Foxa2	20.0846	2.01746	1.00636e-89	4.7171e-88	AT2
Cers2	20.0041	1.1298	5.07037e-89	2.36125e-87	AT2
Entpd1	19.9573	1.1974	1.29503e-88	5.98251e-87	AT2
P4ha1	19.7742	1.42186	4.96301e-87	2.27445e-85	AT2
Car2	19.6762	1.23618	3.4498e-86	1.57346e-84	AT2
Eef2	19.5611	0.640973	3.32166e-85	1.49839e-83	AT2
Stx19	19.4826	2.47916	1.54148e-84	6.8995e-83	AT2
Use1	19.4704	0.892944	1.95797e-84	8.75005e-83	AT2
C77080	19.4598	2.03286	2.40569e-84	1.07176e-82	AT2
Atp13a3	19.3424	1.28942	2.3637e-83	1.04818e-81	AT2
Srebf1	19.2774	1.91007	8.31667e-83	3.67107e-81	AT2
Cdc42ep3	19.1274	1.01701	1.49368e-81	6.56307e-80	AT2
Yae1d1	19.0877	2.11991	3.19772e-81	1.39864e-79	AT2
Nrp1	19.0825	0.673477	3.53141e-81	1.53991e-79	AT2
Acaa2	18.9814	1.24041	2.42846e-80	1.05099e-78	AT2
Arid5b	18.9275	0.807546	6.77427e-80	2.92738e-78	AT2
Plekhb1	18.892	2.15098	1.32769e-79	5.71163e-78	AT2
Hsd17b4	18.8607	1.10543	2.39874e-79	1.03039e-77	AT2
Eps8	18.7799	1.34427	1.10321e-78	4.71773e-77	AT2
Cobl	18.66	1.81999	1.04747e-77	4.43978e-76	AT2
Sox4	18.6098	1.14963	2.67747e-77	1.13154e-75	AT2
Ldha	18.5307	0.641168	1.16673e-76	4.90197e-75	AT2
Bcam	18.458	1.12687	4.4988e-76	1.88465e-74	AT2
Sult1a1	18.3967	1.41913	1.39514e-75	5.79397e-74	AT2
Cldn7	18.3417	1.40552	3.8494e-75	1.59404e-73	AT2
Scnn1a	18.3325	1.6147	4.55377e-75	1.88301e-73	AT2
Myh7	18.3296	3.58166	4.80251e-75	1.98302e-73	AT2
Clic3	18.3122	1.32602	6.62e-75	2.72957e-73	AT2
Gprc5a	18.2477	1.45671	2.15861e-74	8.84968e-73	AT2
Insig1	18.2428	2.02269	2.35999e-74	9.66153e-73	AT2
Gpt	18.1558	2.78687	1.15491e-73	4.70797e-72	AT2
Eci1	18.1188	1.19752	2.26355e-73	9.21426e-72	AT2
Dapk1	18.1163	1.29763	2.37014e-73	9.63454e-72	AT2
Epn3	17.941	2.50178	5.64244e-72	2.28075e-70	AT2
Arid4b	17.9347	0.794371	6.31851e-72	2.55045e-70	AT2
Dhcr24	17.8554	1.43675	2.62619e-71	1.05709e-69	AT2
Tanc2	17.8248	1.93862	4.53704e-71	1.82369e-69	AT2
D230025D16Rik	17.7955	1.98527	7.65581e-71	3.06872e-69	AT2
Snx7	17.7325	1.60255	2.35228e-70	9.35064e-69	AT2
Aldh1a7	17.7297	1.57303	2.4734e-70	9.81854e-69	AT2
Kcnc3	17.6825	2.66435	5.71575e-70	2.26583e-68	AT2
Alad	17.6761	1.60497	6.41112e-70	2.53451e-68	AT2
Atxn10	17.636	1.18424	1.3048e-69	5.13007e-68	AT2
Ndufc2	17.5614	0.704601	4.86739e-69	1.9059e-67	AT2
Fgf1	17.5412	1.35705	6.94603e-69	2.71244e-67	AT2
Hdc	17.5284	1.30631	8.70227e-69	3.39365e-67	AT2
Pip5k1b	17.5149	2.43248	1.10258e-68	4.29394e-67	AT2
Tc2n	17.4729	2.1138	2.30405e-68	8.90074e-67	AT2
Rprm	17.4498	3.13934	3.45293e-68	1.33211e-66	AT2
Ppfibp2	17.4441	1.61717	3.81376e-68	1.46934e-66	AT2
Ogdh	17.4197	1.04998	5.84691e-68	2.24665e-66	AT2
Pdzk1ip1	17.3993	2.08462	8.35796e-68	3.20723e-66	AT2
Anpep	17.3363	2.45519	2.50151e-67	9.57361e-66	AT2
Atp7b	17.2926	3.26846	5.35179e-67	2.03736e-65	AT2
Ltbp3	17.2578	1.77499	9.78382e-67	3.70986e-65	AT2
Il18r1	17.2563	0.978151	1.00347e-66	3.8e-65	AT2
Ing2	17.2491	1.27409	1.13618e-66	4.29689e-65	AT2
Stmn1	17.1723	0.924938	4.28113e-66	1.61271e-64	AT2
Dynll2	17.1508	0.971768	6.19933e-66	2.3292e-64	AT2
Fads1	17.1153	1.79436	1.14114e-65	4.27631e-64	AT2
Atp6v1b2	16.9876	1.03341	1.01383e-64	3.76489e-63	AT2
Wwp1	16.92	0.917206	3.20403e-64	1.18524e-62	AT2
Gabarap	16.8058	0.57717	2.21296e-63	8.09264e-62	AT2
Krt18	16.7775	1.00048	3.56463e-63	1.29861e-61	AT2
Stimate	16.7523	1.96734	5.44922e-63	1.98016e-61	AT2
Antxr1	16.7176	1.34248	9.75672e-63	3.53206e-61	AT2
Tmem59	16.6743	0.697867	2.01426e-62	7.2463e-61	AT2
Sgms1	16.6131	1.17023	5.60352e-62	2.00335e-60	AT2
Gpx4	16.4267	0.847952	1.23162e-60	4.35989e-59	AT2
Sh3d19	16.422	1.21944	1.33035e-60	4.69787e-59	AT2
Anxa4	16.4193	1.08608	1.39195e-60	4.90934e-59	AT2
Spry1	16.408	2.10257	1.67747e-60	5.90192e-59	AT2
Echs1	16.2442	1.24105	2.4535e-59	8.52799e-58	AT2
Crb3	16.2024	1.91814	4.85046e-59	1.67583e-57	AT2
Degs1	16.1872	0.854152	6.212e-59	2.14366e-57	AT2
Dcaf11	16.0887	1.51844	3.06074e-58	1.04742e-56	AT2
Trpm6	16.0846	2.18938	3.27073e-58	1.11795e-56	AT2
Tsc22d1	16.0351	0.698611	7.26087e-58	2.47592e-56	AT2
Chsy1	16.0096	1.86657	1.09515e-57	3.72559e-56	AT2
Ccz1	16.0029	1.18695	1.21878e-57	4.13639e-56	AT2
Rasl11a	15.999	1.71966	1.2986e-57	4.3969e-56	AT2
Pygo1	15.924	2.52119	4.31718e-57	1.4549e-55	AT2
Stard10	15.9106	1.93565	5.34999e-57	1.79665e-55	AT2
Klf5	15.837	1.71541	1.72995e-56	5.78258e-55	AT2
Myo1e	15.7953	1.30499	3.35443e-56	1.11995e-54	AT2
Naxe	15.7806	1.02041	4.23262e-56	1.40827e-54	AT2
Sorl1	15.7665	0.951932	5.28901e-56	1.75771e-54	AT2
Ppl	15.7327	1.64482	9.03422e-56	2.992e-54	AT2
Nkd1	15.7191	0.941917	1.11833e-55	3.69949e-54	AT2
Msmo1	15.6772	1.63861	2.16548e-55	7.15527e-54	AT2
Cds1	15.6411	2.14404	3.82075e-55	1.2567e-53	AT2
Bag1	15.6182	0.658343	5.47619e-55	1.79504e-53	AT2
Atp2a2	15.5851	0.983003	9.19225e-55	3.00287e-53	AT2
Atp6v1g1	15.5752	0.616761	1.07381e-54	3.49991e-53	AT2
Polr2e	15.5396	0.953221	1.87052e-54	6.07602e-53	AT2
Scgb1c1	15.3551	2.05584	3.27279e-53	1.05241e-51	AT2
Kcnq1ot1	15.3508	0.983626	3.49606e-53	1.12295e-51	AT2
Akap9	15.3361	0.632724	4.38736e-53	1.40611e-51	AT2
Cdc42bpg	15.3286	1.53911	4.92519e-53	1.57497e-51	AT2
Suclg1	15.3101	0.983895	6.54675e-53	2.08655e-51	AT2
Mob1b	15.2697	1.49359	1.21672e-52	3.85652e-51	AT2
Uqcr11	15.2588	0.581603	1.43944e-52	4.55744e-51	AT2
Cxadr	15.2372	1.38182	2.00182e-52	6.31024e-51	AT2
Nfix	15.1792	0.973884	4.85783e-52	1.52796e-50	AT2
Drap1	15.1379	0.665401	9.11131e-52	2.85336e-50	AT2
Ppid	15.1088	0.979833	1.41701e-51	4.43278e-50	AT2
Rflnb	15.1009	1.19565	1.59789e-51	4.98778e-50	AT2
Nav2	15.0937	1.91351	1.78046e-51	5.53962e-50	AT2
H6pd	14.8978	1.40112	3.40559e-50	1.05164e-48	AT2
Sh2d4a	14.871	2.00655	5.08426e-50	1.56665e-48	AT2
Herpud1	14.8596	0.905	6.03226e-50	1.85479e-48	AT2
Smim1	14.8143	1.6977	1.18359e-49	3.6161e-48	AT2
Deptor	14.8019	1.77558	1.42473e-49	4.34822e-48	AT2
Npr1	14.7587	1.20712	2.70523e-49	8.19541e-48	AT2
Nnat	14.7429	2.5847	3.41637e-49	1.03389e-47	AT2
Tceal8	14.7359	1.43461	3.78937e-49	1.14437e-47	AT2
Gfpt1	14.7223	1.15778	4.63411e-49	1.39654e-47	AT2
Prss8	14.6613	2.41675	1.14138e-48	3.42532e-47	AT2
AA986860	14.6346	1.72765	1.69083e-48	5.0637e-47	AT2
Thsd4	14.5844	2.16433	3.53121e-48	1.05424e-46	AT2
Bmp4	14.5597	1.3484	5.07119e-48	1.50929e-46	AT2
Vldlr	14.4559	2.17427	2.30189e-47	6.81569e-46	AT2
Mtcl1	14.4506	2.15445	2.48346e-47	7.33065e-46	AT2
Gzf1	14.4423	1.55914	2.8019e-47	8.2537e-46	AT2
Mtfr1l	14.3798	1.36711	6.9334e-47	2.03408e-45	AT2
Nectin2	14.3317	1.89911	1.38703e-46	4.04778e-45	AT2
Ndufa7	14.2891	0.624746	2.5596e-46	7.44847e-45	AT2
Chd3	14.2723	0.739101	3.25829e-46	9.46251e-45	AT2
Eif3b	14.2688	0.956069	3.4241e-46	9.93403e-45	AT2
Mcfd2	14.2229	0.954164	6.60895e-46	1.90778e-44	AT2
Scamp1	14.2173	1.43367	7.15351e-46	2.06084e-44	AT2
Srebf2	14.1965	1.18602	9.62355e-46	2.76413e-44	AT2
Fam129b	14.125	1.22628	2.66386e-45	7.60573e-44	AT2
Mylk	14.1154	0.642091	3.05236e-45	8.68052e-44	AT2
5830428M24Rik	14.0871	2.0506	4.56129e-45	1.2908e-43	AT2
Acat2	14.0453	2.19227	8.22619e-45	2.32335e-43	AT2
Grk3	13.9956	1.28122	1.65901e-44	4.66728e-43	AT2
Ggcx	13.9788	2.18321	2.09916e-44	5.89403e-43	AT2
Rtkn	13.9465	2.63618	3.30204e-44	9.23543e-43	AT2
Rnf181	13.9406	1.0765	3.58692e-44	1.00225e-42	AT2
Cftr	13.9168	2.62407	5.00729e-44	1.39506e-42	AT2
Prmt8	13.916	2.43601	5.06434e-44	1.40959e-42	AT2
5033403H07Rik	13.9126	3.09827	5.31091e-44	1.47679e-42	AT2
Gm47720	13.9058	2.93862	5.8416e-44	1.62279e-42	AT2
Lss	13.8901	2.0716	7.27483e-44	2.01317e-42	AT2
Kiz	13.8368	1.66165	1.52935e-43	4.21193e-42	AT2
Polr1c	13.8299	1.25369	1.68217e-43	4.61514e-42	AT2
Hsd17b11	13.8228	0.826684	1.85798e-43	5.09264e-42	AT2
5330417C22Rik	13.8016	1.79185	2.49294e-43	6.81357e-42	AT2
Atp5a1	13.7662	0.528767	4.07237e-43	1.10882e-41	AT2
Wdr6	13.754	1.89173	4.81566e-43	1.30997e-41	AT2
Pccb	13.6589	1.6421	1.78764e-42	4.82628e-41	AT2
Krt8	13.6285	0.722563	2.7119e-42	7.30107e-41	AT2
Thbs3	13.6106	1.8978	3.46408e-42	9.3174e-41	AT2
Col6a1	13.5456	1.17557	8.41585e-42	2.2531e-40	AT2
Npr2	13.5052	2.20899	1.45749e-41	3.89476e-40	AT2
Aldh2	13.4668	0.454081	2.45268e-41	6.52386e-40	AT2
Rap1gap	13.4195	2.81828	4.64924e-41	1.23096e-39	AT2
Zbtb38	13.3893	0.730182	6.9806e-41	1.84483e-39	AT2
Cndp2	13.3214	0.968553	1.73843e-40	4.55251e-39	AT2
Bri3	13.3145	0.934435	1.90644e-40	4.9834e-39	AT2
Rbms3	13.3142	1.40176	1.91372e-40	4.9979e-39	AT2
Abhd5	13.3016	1.55753	2.26587e-40	5.90686e-39	AT2
Fut8	13.266	1.79807	3.64477e-40	9.46719e-39	AT2
Cyp51	13.2526	1.30022	4.36043e-40	1.13057e-38	AT2
Tspan2	13.1589	1.2099	1.51225e-39	3.87212e-38	AT2
Higd1a	13.1158	0.961024	2.67509e-39	6.80717e-38	AT2
Sec63	13.0905	0.613487	3.73101e-39	9.469e-38	AT2
Mpc2	13.0809	0.794899	4.23629e-39	1.07136e-37	AT2
Pcyt2	12.8824	1.6674	5.6557e-38	1.41172e-36	AT2
Dynlt3	12.8821	0.625584	5.67989e-38	1.41653e-36	AT2
Mtss1	12.8359	0.820209	1.03246e-37	2.56379e-36	AT2
Ncoa7	12.8307	1.02295	1.10337e-37	2.73749e-36	AT2
Gnpat	12.819	1.40314	1.28332e-37	3.17847e-36	AT2
Ddt	12.8136	1.40341	1.37683e-37	3.40715e-36	AT2
Afdn	12.813	0.66791	1.38692e-37	3.42918e-36	AT2
4930556M19Rik	12.7614	2.4223	2.69235e-37	6.61141e-36	AT2
Paqr8	12.7477	1.92042	3.20971e-37	7.85505e-36	AT2
Dpp4	12.7428	0.916922	3.41972e-37	8.36191e-36	AT2
Tecr	12.6822	0.924339	7.4172e-37	1.80446e-35	AT2
Atp6v0a1	12.6766	1.11696	7.97143e-37	1.93601e-35	AT2
Ncor1	12.6123	0.57898	1.80562e-36	4.35225e-35	AT2
Cracr2a	12.5927	2.26693	2.31556e-36	5.55811e-35	AT2
Gstt3	12.5902	1.93095	2.39028e-36	5.73268e-35	AT2
[truncated: 15,377 more rows]
