# Supplementary material for: Toward a ToxAtlas of Carbon-Based Nanomaterials: Single-Cell RNA Sequencing Reveals Initiating Cell Circuits in Pulmonary Inflammation
Source: ACS Nano. 2025 Nov 3;19(45):39139–56. doi: 10.1021/acsnano.5c12054 (PMC12632174; doi:10.1021/acsnano.5c12054)
Supplement: Supplementary file 4 [file nn5c12054_si_004.xlsx]

## Sheet: Sheet1
from	to	source	database
1	Cxcl1	Cxcr2	kegg_cytokines	kegg
2	Cxcl2	Cxcr2	kegg_cytokines	kegg
3	Cxcl5	Cxcr2	kegg_cytokines	kegg
4	Ppbp	Cxcr2	kegg_cytokines	kegg
5	Cxcl9	Cxcr3	kegg_cytokines	kegg
6	Cxcl10	Cxcr3	kegg_cytokines	kegg
7	Cxcl11	Cxcr3	kegg_cytokines	kegg
8	Cxcl12	Cxcr4	kegg_cytokines	kegg
9	Cxcl13	Cxcr5	kegg_cytokines	kegg
10	Cxcl16	Cxcr6	kegg_cytokines	kegg
11	Xcl1	Xcr1	kegg_cytokines	kegg
12	Cx3cl1	Cx3cr1	kegg_cytokines	kegg
13	Ccl20	Ccr6	kegg_cytokines	kegg
14	Ccl25	Ccr9	kegg_cytokines	kegg
15	Ccl17	Ccr4	kegg_cytokines	kegg
16	Ccl22	Ccr4	kegg_cytokines	kegg
17	Ccl19	Ccr7	kegg_cytokines	kegg
18	Ccl21a	Ccr7	kegg_cytokines	kegg
19	Ccl12	Ccr2	kegg_cytokines	kegg
20	Ccl2	Ccr2	kegg_cytokines	kegg
21	Ccl2	Ccr3	kegg_cytokines	kegg
22	Ccl7	Ccr2	kegg_cytokines	kegg
23	Ccl7	Ccr1	kegg_cytokines	kegg
24	Ccl5	Ccr5	kegg_cytokines	kegg
25	Ccl5	Ccr1	kegg_cytokines	kegg
26	Ccl5	Ccr3	kegg_cytokines	kegg
27	Ccl8	Ccr3	kegg_cytokines	kegg
28	Ccl11	Ccr3	kegg_cytokines	kegg
29	Ccl24	Ccr3	kegg_cytokines	kegg
30	Ccl26	Ccr3	kegg_cytokines	kegg
31	Ccl28	Ccr3	kegg_cytokines	kegg
32	Ccl28	Ccr10	kegg_cytokines	kegg
33	Gm13306	Ccr10	kegg_cytokines	kegg
34	Il6	Il6st	kegg_cytokines	kegg
35	Il6	Il6ra	kegg_cytokines	kegg
36	Il11	Il11ra1	kegg_cytokines	kegg
37	Il11	Il6st	kegg_cytokines	kegg
38	Osm	Lifr	kegg_cytokines	kegg
39	Osm	Il6st	kegg_cytokines	kegg
40	Osm	Osmr	kegg_cytokines	kegg
41	Lif	Lifr	kegg_cytokines	kegg
42	Lif	Il6st	kegg_cytokines	kegg
43	Cntf	Cntfr	kegg_cytokines	kegg
44	Cntf	Lifr	kegg_cytokines	kegg
45	Cntf	Il6st	kegg_cytokines	kegg
46	Clcf1	Cntfr	kegg_cytokines	kegg
47	Clcf1	Lifr	kegg_cytokines	kegg
48	Clcf1	Il6st	kegg_cytokines	kegg
49	Ctf1	Lifr	kegg_cytokines	kegg
50	Ctf1	Il6st	kegg_cytokines	kegg
51	Csf3	Csf3r	kegg_cytokines	kegg
52	Lep	Lepr	kegg_cytokines	kegg
53	Il4	Il13ra1	kegg_cytokines	kegg
54	Il4	Il4ra	kegg_cytokines	kegg
55	Il13	Il13ra1	kegg_cytokines	kegg
56	Il13	Il4ra	kegg_cytokines	kegg
57	Il12a	Il12rb2	kegg_cytokines	kegg
58	Il12a	Il12rb1	kegg_cytokines	kegg
59	Il23a	Il12rb1	kegg_cytokines	kegg
60	Il23a	Il23r	kegg_cytokines	kegg
61	Csf2	Csf2rb	kegg_cytokines	kegg
62	Csf2	Csf2ra	kegg_cytokines	kegg
63	Il5	Il5ra	kegg_cytokines	kegg
64	Il5	Csf2rb	kegg_cytokines	kegg
65	Il2	Il2rg	kegg_cytokines	kegg
66	Il2	Il2rb	kegg_cytokines	kegg
67	Il2	Il2ra	kegg_cytokines	kegg
68	Il4	Il2rg	kegg_cytokines	kegg
69	Il7	Il7r	kegg_cytokines	kegg
70	Il7	Il2rg	kegg_cytokines	kegg
71	Il9	Il9r	kegg_cytokines	kegg
72	Il9	Il2rg	kegg_cytokines	kegg
73	Il15	Il2rg	kegg_cytokines	kegg
74	Il15	Il15ra	kegg_cytokines	kegg
75	Il15	Il2rb	kegg_cytokines	kegg
76	Il21	Il2rg	kegg_cytokines	kegg
77	Il21	Il21r	kegg_cytokines	kegg
78	Tslp	Crlf2	kegg_cytokines	kegg
79	Tslp	Il7r	kegg_cytokines	kegg
80	Epo	Epor	kegg_cytokines	kegg
81	Prl	Prlr	kegg_cytokines	kegg
82	Thpo	Mpl	kegg_cytokines	kegg
83	Pdgfc	Pdgfra	kegg_cytokines	kegg
84	Pdgfa	Pdgfra	kegg_cytokines	kegg
85	Pdgfa	Pdgfrb	kegg_cytokines	kegg
86	Pdgfb	Pdgfra	kegg_cytokines	kegg
87	Pdgfb	Pdgfrb	kegg_cytokines	kegg
88	Plekho2	Pdgfrb	kegg_cytokines	kegg
89	Vegfb	Flt1	kegg_cytokines	kegg
90	Vegfa	Flt1	kegg_cytokines	kegg
91	Vegfa	Kdr	kegg_cytokines	kegg
92	Vegfd	Kdr	kegg_cytokines	kegg
93	Vegfd	Flt4	kegg_cytokines	kegg
94	Hgf	Met	kegg_cytokines	kegg
95	Egf	Egfr	kegg_cytokines	kegg
96	Csf1	Csf1r	kegg_cytokines	kegg
97	Kitl	Kit	kegg_cytokines	kegg
98	Flt3l	Flt3	kegg_cytokines	kegg
99	Ifnb1	Ifnar2	kegg_cytokines	kegg
100	Ifnb1	Ifnar1	kegg_cytokines	kegg
101	Ifnk	Ifnar2	kegg_cytokines	kegg
102	Ifnk	Ifnar1	kegg_cytokines	kegg
103	Ifne	Ifnar2	kegg_cytokines	kegg
104	Ifne	Ifnar1	kegg_cytokines	kegg
105	Ifng	Ifngr2	kegg_cytokines	kegg
106	Ifng	Ifngr1	kegg_cytokines	kegg
107	Il10	Il10rb	kegg_cytokines	kegg
108	Il10	Il10ra	kegg_cytokines	kegg
109	Il19	Il20ra	kegg_cytokines	kegg
110	Il20	Il20ra	kegg_cytokines	kegg
111	Il20	Il22ra1	kegg_cytokines	kegg
112	Il24	Il20ra	kegg_cytokines	kegg
113	Il24	Il22ra1	kegg_cytokines	kegg
114	Il22	Il10rb	kegg_cytokines	kegg
115	Il22	Il22ra1	kegg_cytokines	kegg
116	Il22	Il22ra2	kegg_cytokines	kegg
117	Ifnl2	Il10rb	kegg_cytokines	kegg
118	Ifnl2	Ifnlr1	kegg_cytokines	kegg
119	Tnfsf10	Tnfrsf10b	kegg_cytokines	kegg
120	Tnfsf10	Tnfrsf11b	kegg_cytokines	kegg
121	Tnfsf11	Tnfrsf11b	kegg_cytokines	kegg
122	Tnfsf11	Tnfrsf11a	kegg_cytokines	kegg
123	Tnfsf12	Tnfrsf12a	kegg_cytokines	kegg
124	Tnf	Tnfrsf1b	kegg_cytokines	kegg
125	Tnf	Tnfrsf1a	kegg_cytokines	kegg
126	Lta	Tnfrsf1b	kegg_cytokines	kegg
127	Lta	Tnfrsf1a	kegg_cytokines	kegg
128	Lta	Ltbr	kegg_cytokines	kegg
129	Lta	Tnfrsf14	kegg_cytokines	kegg
130	Ltb	Ltbr	kegg_cytokines	kegg
131	Tnfsf14	Ltbr	kegg_cytokines	kegg
132	Tnfsf14	Tnfrsf14	kegg_cytokines	kegg
133	Fasl	Fas	kegg_cytokines	kegg
134	Cd40lg	Cd40	kegg_cytokines	kegg
135	Cd70	Cd27	kegg_cytokines	kegg
136	Tnfsf8	Tnfrsf8	kegg_cytokines	kegg
137	Tnfsf9	Tnfrsf9	kegg_cytokines	kegg
138	Tnfsf4	Tnfrsf4	kegg_cytokines	kegg
139	Tnfsf18	Tnfrsf18	kegg_cytokines	kegg
140	Tnfsf13	Tnfrsf17	kegg_cytokines	kegg
141	Tnfsf13	Tnfrsf13b	kegg_cytokines	kegg
142	Tnfsf13b	Tnfrsf17	kegg_cytokines	kegg
143	Tnfsf13b	Tnfrsf13b	kegg_cytokines	kegg
144	Tnfsf13b	Tnfrsf13c	kegg_cytokines	kegg
145	Eda	Edar	kegg_cytokines	kegg
146	Eda	Eda2r	kegg_cytokines	kegg
147	Tgfb1	Tgfbr1	kegg_cytokines	kegg
148	Tgfb1	Tgfbr2	kegg_cytokines	kegg
149	Tgfb2	Tgfbr1	kegg_cytokines	kegg
150	Tgfb2	Tgfbr2	kegg_cytokines	kegg
151	Tgfb3	Tgfbr1	kegg_cytokines	kegg
152	Tgfb3	Tgfbr2	kegg_cytokines	kegg
153	Inhba	Acvr1	kegg_cytokines	kegg
154	Inhba	Acvr2a	kegg_cytokines	kegg
155	Inhba	Acvr1b	kegg_cytokines	kegg
156	Inhba	Acvr2b	kegg_cytokines	kegg
157	Inhbb	Acvr1	kegg_cytokines	kegg
158	Inhbb	Acvr2a	kegg_cytokines	kegg
159	Inhbb	Acvr1b	kegg_cytokines	kegg
160	Inhbb	Acvr2b	kegg_cytokines	kegg
161	Inhbc	Acvr1	kegg_cytokines	kegg
162	Inhbc	Acvr2a	kegg_cytokines	kegg
163	Inhbc	Acvr1b	kegg_cytokines	kegg
164	Inhbc	Acvr2b	kegg_cytokines	kegg
165	Inhbe	Acvr1	kegg_cytokines	kegg
166	Inhbe	Acvr2a	kegg_cytokines	kegg
167	Inhbe	Acvr1b	kegg_cytokines	kegg
168	Inhbe	Acvr2b	kegg_cytokines	kegg
169	Amh	Acvr1	kegg_cytokines	kegg
170	Amh	Amhr2	kegg_cytokines	kegg
171	Bmp2	Acvr1	kegg_cytokines	kegg
172	Bmp2	Bmpr2	kegg_cytokines	kegg
173	Bmp2	Bmpr1b	kegg_cytokines	kegg
174	Bmp2	Bmpr1a	kegg_cytokines	kegg
175	Bmp7	Bmpr1b	kegg_cytokines	kegg
176	Bmp7	Acvr2a	kegg_cytokines	kegg
177	Gdf5	Bmpr1a	kegg_cytokines	kegg
178	Gdf5	Acvr2a	kegg_cytokines	kegg
179	Il1a	Il1rap	kegg_cytokines	kegg
180	Il1a	Il1r1	kegg_cytokines	kegg
181	Il1a	Il1r2	kegg_cytokines	kegg
182	Il1b	Il1rap	kegg_cytokines	kegg
183	Il1b	Il1r1	kegg_cytokines	kegg
184	Il1b	Il1r2	kegg_cytokines	kegg
185	Il18	Il18rap	kegg_cytokines	kegg
186	Il18	Il18r1	kegg_cytokines	kegg
187	Cxcl11	Ackr3	kegg_cytokines	kegg
188	Cxcl12	Ackr3	kegg_cytokines	kegg
189	Ccl1	Ccr8	kegg_cytokines	kegg
190	Il25	Il17rb	kegg_cytokines	kegg
191	Il25	Il17ra	kegg_cytokines	kegg
192	Il17a	Il17ra	kegg_cytokines	kegg
193	Il17a	Il17rc	kegg_cytokines	kegg
194	Il17f	Il17ra	kegg_cytokines	kegg
195	Il17f	Il17rc	kegg_cytokines	kegg
196	Il17c	Il17ra	kegg_cytokines	kegg
197	Il17c	Il17re	kegg_cytokines	kegg
198	Il17b	Il17rb	kegg_cytokines	kegg
199	Cd80	Cd28	kegg_cams	kegg
200	Cd80	Ctla4	kegg_cams	kegg
201	Cd86	Cd28	kegg_cams	kegg
202	Cd86	Ctla4	kegg_cams	kegg
203	H2-DMa	Cd4	kegg_cams	kegg
204	H2-Bl	Cd8a	kegg_cams	kegg
205	Cd274	Pdcd1	kegg_cams	kegg
206	Pdcd1lg2	Pdcd1	kegg_cams	kegg
207	Cd40lg	Cd40	kegg_cams	kegg
208	Itgb2	Cd226	kegg_cams	kegg
209	Itgal	Cd226	kegg_cams	kegg
210	Itgb2	Icam1	kegg_cams	kegg
211	Itgal	Icam1	kegg_cams	kegg
212	Icam1	Itgb2	kegg_cams	kegg
213	Icam1	Itgal	kegg_cams	kegg
214	Cd28	Cd80	kegg_cams	kegg
215	Itgam	Icam1	kegg_cams	kegg
216	Itgb1	Vcam1	kegg_cams	kegg
217	Itga4	Vcam1	kegg_cams	kegg
218	Itga9	Vcam1	kegg_cams	kegg
219	Selplg	Selp	kegg_cams	kegg
220	Selplg	Sele	kegg_cams	kegg
221	Pecam1	Pecam1	kegg_cams	kegg
222	Pvr	Cd226	kegg_cams	kegg
223	Nectin2	Cd226	kegg_cams	kegg
224	Cdh2	Cdh2	kegg_cams	kegg
225	Cntn1	Nrcam	kegg_cams	kegg
226	Ncam1	Ncam1	kegg_cams	kegg
227	L1cam	L1cam	kegg_cams	kegg
228	Nectin1	Nectin1	kegg_cams	kegg
229	Cdh1	Cdh1	kegg_cams	kegg
230	Cdh4	Cdh4	kegg_cams	kegg
231	Alcam	Cd6	kegg_cams	kegg
232	Ptprc	Cd22	kegg_cams	kegg
233	Cd40	Cd40lg	kegg_cams	kegg
234	Cldn24	Cldn24	kegg_cams	kegg
235	Ocln	Ocln	kegg_cams	kegg
236	F11r	F11r	kegg_cams	kegg
237	Jam2	Jam2	kegg_cams	kegg
238	Jam3	Jam2	kegg_cams	kegg
239	Jam2	Jam3	kegg_cams	kegg
240	Jam3	Jam3	kegg_cams	kegg
241	Esam	Esam	kegg_cams	kegg
242	Cdh5	Cdh5	kegg_cams	kegg
243	Jam3	Itgb2	kegg_cams	kegg
244	Jam3	Itgam	kegg_cams	kegg
245	Selp	Selplg	kegg_cams	kegg
246	Icam2	Itgb2	kegg_cams	kegg
247	Icam2	Itgal	kegg_cams	kegg
248	F11r	Itgb2	kegg_cams	kegg
249	F11r	Itgal	kegg_cams	kegg
250	Icam2	Itgam	kegg_cams	kegg
251	Jam2	Itgb1	kegg_cams	kegg
252	Jam2	Itga4	kegg_cams	kegg
253	Vcam1	Itgb7	kegg_cams	kegg
254	Vcam1	Itga4	kegg_cams	kegg
255	Madcam1	Itgb7	kegg_cams	kegg
256	Madcam1	Itga4	kegg_cams	kegg
257	Sell	Madcam1	kegg_cams	kegg
258	Cd34	Sell	kegg_cams	kegg
259	Sele	Glg1	kegg_cams	kegg
260	Nectin3	Nectin1	kegg_cams	kegg
261	L1cam	Ncam1	kegg_cams	kegg
262	Cadm1	Cadm1	kegg_cams	kegg
263	Negr1	Negr1	kegg_cams	kegg
264	Cadm3	Cadm3	kegg_cams	kegg
265	Ptprm	Ptprm	kegg_cams	kegg
266	Cntn2	Cntn2	kegg_cams	kegg
267	Cntn2	L1cam	kegg_cams	kegg
268	Nfasc	Cntnap1	kegg_cams	kegg
269	Nfasc	Cntn1	kegg_cams	kegg
270	Cntn2	Cntnap2	kegg_cams	kegg
271	Mpz	Mpz	kegg_cams	kegg
272	Mag	Mag	kegg_cams	kegg
273	Cldn11	Cldn11	kegg_cams	kegg
274	Nectin2	Nectin3	kegg_cams	kegg
275	Cdh3	Cdh3	kegg_cams	kegg
276	Cdh15	Cdh15	kegg_cams	kegg
277	Cd80	Cd274	kegg_cams	kegg
278	Pvr	Tigit	kegg_cams	kegg
279	Nectin2	Tigit	kegg_cams	kegg
280	Cd274	Cd80	kegg_cams	kegg
281	Nectin3	Tigit	kegg_cams	kegg
282	F11r	Jam2	kegg_cams	kegg
283	F11r	Jam3	kegg_cams	kegg
284	Lrrc4c	Ntng1	kegg_cams	kegg
285	Lrrc4	Ntng2	kegg_cams	kegg
286	Lrrc4b	Ptprf	kegg_cams	kegg
287	Ctsg	F2r	kegg_neuroactive	kegg
288	Cga	Fshr	kegg_neuroactive	kegg
289	Cga	Lhcgr	kegg_neuroactive	kegg
290	Cga	Tshr	kegg_neuroactive	kegg
291	Lep	Lepr	kegg_neuroactive	kegg
292	Prl	Prlr	kegg_neuroactive	kegg
293	Col1a1	Itgb1	kegg_ecm	kegg
294	Col1a1	Itga1	kegg_ecm	kegg
295	Lamc3	Itgb1	kegg_ecm	kegg
296	Lamc3	Itga1	kegg_ecm	kegg
297	Col1a1	Itga2	kegg_ecm	kegg
298	Lamc3	Itga2	kegg_ecm	kegg
299	Chad	Itga2	kegg_ecm	kegg
300	Chad	Itgb1	kegg_ecm	kegg
301	Lamc3	Itga3	kegg_ecm	kegg
302	Reln	Itga3	kegg_ecm	kegg
303	Reln	Itgb1	kegg_ecm	kegg
304	Comp	Itga3	kegg_ecm	kegg
305	Comp	Itgb1	kegg_ecm	kegg
306	Col1a1	Itga3	kegg_ecm	kegg
307	Fn1	Itga3	kegg_ecm	kegg
308	Fn1	Itgb1	kegg_ecm	kegg
309	Fn1	Itga4	kegg_ecm	kegg
310	Spp1	Itga4	kegg_ecm	kegg
311	Spp1	Itgb1	kegg_ecm	kegg
312	Fn1	Itga5	kegg_ecm	kegg
313	Lamc3	Itga6	kegg_ecm	kegg
314	Lamc3	Itga7	kegg_ecm	kegg
315	Fn1	Itga8	kegg_ecm	kegg
316	Vtn	Itgb1	kegg_ecm	kegg
317	Vtn	Itga8	kegg_ecm	kegg
318	Tnc	Itgb1	kegg_ecm	kegg
319	Tnc	Itga8	kegg_ecm	kegg
320	Tnc	Itga9	kegg_ecm	kegg
321	Spp1	Itga9	kegg_ecm	kegg
322	Col1a1	Itga9	kegg_ecm	kegg
323	Lamc3	Itga9	kegg_ecm	kegg
324	Col1a1	Itga10	kegg_ecm	kegg
325	Col1a1	Itga11	kegg_ecm	kegg
326	Fn1	Itgav	kegg_ecm	kegg
327	Spp1	Itgav	kegg_ecm	kegg
328	Vtn	Itgav	kegg_ecm	kegg
329	Fn1	Itgb7	kegg_ecm	kegg
330	Vtn	Itgb3	kegg_ecm	kegg
331	Fn1	Itgb3	kegg_ecm	kegg
332	Vwf	Itgav	kegg_ecm	kegg
333	Vwf	Itgb3	kegg_ecm	kegg
334	Spp1	Itgb3	kegg_ecm	kegg
335	Tnc	Itgav	kegg_ecm	kegg
336	Tnc	Itgb3	kegg_ecm	kegg
337	Ibsp	Itgav	kegg_ecm	kegg
338	Ibsp	Itgb3	kegg_ecm	kegg
339	Comp	Itgav	kegg_ecm	kegg
340	Comp	Itgb3	kegg_ecm	kegg
341	Vtn	Itga2b	kegg_ecm	kegg
342	Fn1	Itga2b	kegg_ecm	kegg
343	Vwf	Itga2b	kegg_ecm	kegg
344	Comp	Itga2b	kegg_ecm	kegg
345	Vtn	Itgb5	kegg_ecm	kegg
346	Ibsp	Itgb5	kegg_ecm	kegg
347	Spp1	Itgb5	kegg_ecm	kegg
348	Fn1	Itgb6	kegg_ecm	kegg
349	Tnc	Itgb6	kegg_ecm	kegg
350	Col1a1	Itgav	kegg_ecm	kegg
351	Col1a1	Itgb8	kegg_ecm	kegg
352	Fn1	Itgb8	kegg_ecm	kegg
353	Lamc3	Itgav	kegg_ecm	kegg
354	Lamc3	Itgb8	kegg_ecm	kegg
355	Vtn	Itgb8	kegg_ecm	kegg
356	Lamc3	Itgb4	kegg_ecm	kegg
357	Col1a1	Cd44	kegg_ecm	kegg
358	Fn1	Cd44	kegg_ecm	kegg
359	Lamc3	Cd44	kegg_ecm	kegg
360	Col1a1	Sdc1	kegg_ecm	kegg
361	Fn1	Sdc1	kegg_ecm	kegg
362	Comp	Sdc1	kegg_ecm	kegg
363	Tnc	Sdc1	kegg_ecm	kegg
364	Lamc3	Sv2c	kegg_ecm	kegg
365	Comp	Cd36	kegg_ecm	kegg
366	Vwf	Gp9	kegg_ecm	kegg
367	Vwf	Gp1bb	kegg_ecm	kegg
368	Vwf	Gp1ba	kegg_ecm	kegg
369	Vwf	Gp5	kegg_ecm	kegg
370	Col1a1	Gp6	kegg_ecm	kegg
371	Lamc3	Dag1	kegg_ecm	kegg
372	Agrn	Dag1	kegg_ecm	kegg
373	Hspg2	Dag1	kegg_ecm	kegg
374	Comp	Cd47	kegg_ecm	kegg
375	C3	C3ar1	pharmacology	guide2pharmacology
376	Adm2	Calcr	pharmacology	guide2pharmacology
377	Calcb	Calcr	pharmacology	guide2pharmacology
378	Iapp	Calcr	pharmacology	guide2pharmacology
379	Calca	Calcr	pharmacology	guide2pharmacology
380	Adm	Mrgprb1	pharmacology	guide2pharmacology
381	Adm	Gpr182	pharmacology	guide2pharmacology
382	Adm	Calcr	pharmacology	guide2pharmacology
383	Cort	Sstr1	pharmacology	guide2pharmacology
384	Cort	Sstr4	pharmacology	guide2pharmacology
385	Cort	Sstr5	pharmacology	guide2pharmacology
386	Cort	Sstr3	pharmacology	guide2pharmacology
387	Cort	Sstr2	pharmacology	guide2pharmacology
388	Cort	Mrgprb1	pharmacology	guide2pharmacology
389	Sst	Sstr1	pharmacology	guide2pharmacology
390	Sst	Sstr4	pharmacology	guide2pharmacology
391	Sst	Sstr5	pharmacology	guide2pharmacology
392	Sst	Sstr3	pharmacology	guide2pharmacology
393	Sst	Sstr2	pharmacology	guide2pharmacology
394	Ccl17	Ccr4	pharmacology	guide2pharmacology
395	Ccl22	Ccr4	pharmacology	guide2pharmacology
396	Rspo1	Lgr4	pharmacology	guide2pharmacology
397	Rspo1	Lgr6	pharmacology	guide2pharmacology
398	Rspo1	Lgr5	pharmacology	guide2pharmacology
399	Rspo4	Lgr4	pharmacology	guide2pharmacology
400	Rspo4	Lgr6	pharmacology	guide2pharmacology
401	Rspo4	Lgr5	pharmacology	guide2pharmacology
402	Rspo3	Lgr4	pharmacology	guide2pharmacology
403	Rspo3	Lgr6	pharmacology	guide2pharmacology
404	Rspo3	Lgr5	pharmacology	guide2pharmacology
405	Rspo2	Lgr4	pharmacology	guide2pharmacology
406	Rspo2	Lgr6	pharmacology	guide2pharmacology
407	Rspo2	Lgr5	pharmacology	guide2pharmacology
408	Calm1	Cnga2	pharmacology	guide2pharmacology
409	Calm1	Pde1c	pharmacology	guide2pharmacology
410	Calm1	Pde1b	pharmacology	guide2pharmacology
411	Calm1	Kcnh1	pharmacology	guide2pharmacology
412	Calm1	Mylk	pharmacology	guide2pharmacology
413	Calm1	Mylk2	pharmacology	guide2pharmacology
414	Calm1	Pde1a	pharmacology	guide2pharmacology
415	Calm2	Cnga2	pharmacology	guide2pharmacology
416	Calm2	Pde1c	pharmacology	guide2pharmacology
417	Calm2	Pde1b	pharmacology	guide2pharmacology
418	Calm2	Kcnh1	pharmacology	guide2pharmacology
419	Calm2	Mylk	pharmacology	guide2pharmacology
420	Calm2	Mylk2	pharmacology	guide2pharmacology
421	Calm2	Pde1a	pharmacology	guide2pharmacology
422	Insl3	Rxfp2	pharmacology	guide2pharmacology
423	Rln1	Rxfp1	pharmacology	guide2pharmacology
424	Rln1	Rxfp2	pharmacology	guide2pharmacology
425	Rln3	Rxfp3	pharmacology	guide2pharmacology
426	Rln3	Rxfp4	pharmacology	guide2pharmacology
427	Rln3	Rxfp1	pharmacology	guide2pharmacology
428	Rln3	Rxfp2	pharmacology	guide2pharmacology
429	Insl5	Rxfp3	pharmacology	guide2pharmacology
430	Insl5	Rxfp4	pharmacology	guide2pharmacology
431	Rarres2	Cmklr1	pharmacology	guide2pharmacology
432	Rarres2	Gpr1	pharmacology	guide2pharmacology
433	Qrfp	Qrfpr	pharmacology	guide2pharmacology
434	Alox5ap	Alox5	pharmacology	guide2pharmacology
435	Apln	Aplnr	pharmacology	guide2pharmacology
436	Lhb	Lhcgr	pharmacology	guide2pharmacology
437	Cga	Lhcgr	pharmacology	guide2pharmacology
438	Cga	Tshr	pharmacology	guide2pharmacology
439	Cga	Fshr	pharmacology	guide2pharmacology
440	Tshb	Tshr	pharmacology	guide2pharmacology
441	Fshb	Fshr	pharmacology	guide2pharmacology
442	Anxa1	Fpr1	pharmacology	guide2pharmacology
443	Anxa1	Fpr2	pharmacology	guide2pharmacology
444	Hebp1	Fpr2	pharmacology	guide2pharmacology
445	Camp	Fpr2	pharmacology	guide2pharmacology
446	Saa1	Fpr2	pharmacology	guide2pharmacology
447	App	Fpr2	pharmacology	guide2pharmacology
448	Cxcl1	Cxcr2	pharmacology	guide2pharmacology
449	Cxcl5	Cxcr2	pharmacology	guide2pharmacology
450	Ppbp	Cxcr2	pharmacology	guide2pharmacology
451	Cxcl2	Cxcr2	pharmacology	guide2pharmacology
452	Yars	Cxcr1	pharmacology	guide2pharmacology
453	Xcl1	Xcr1	pharmacology	guide2pharmacology
454	Rps19	C5ar1	pharmacology	guide2pharmacology
455	Hc	C5ar1	pharmacology	guide2pharmacology
456	Hc	C5ar2	pharmacology	guide2pharmacology
457	Ccl19	Cxcr3	pharmacology	guide2pharmacology
458	Ccl19	Ccrl2	pharmacology	guide2pharmacology
459	Ccl19	Ccr7	pharmacology	guide2pharmacology
460	Ccl19	Ackr4	pharmacology	guide2pharmacology
461	Ccl21a	Ccr7	pharmacology	guide2pharmacology
462	Ccl21a	Ackr4	pharmacology	guide2pharmacology
463	Ccl25	Ackr4	pharmacology	guide2pharmacology
464	Ccl25	Ccr9	pharmacology	guide2pharmacology
465	Ccl20	Cxcr3	pharmacology	guide2pharmacology
466	Ccl20	Ccr6	pharmacology	guide2pharmacology
467	Cxcl12	Cxcr3	pharmacology	guide2pharmacology
468	Cxcl12	Ackr3	pharmacology	guide2pharmacology
469	Cxcl12	Cxcr4	pharmacology	guide2pharmacology
470	Cxcl11	Ccr3	pharmacology	guide2pharmacology
471	Cxcl11	Cxcr3	pharmacology	guide2pharmacology
472	Cxcl11	Ackr3	pharmacology	guide2pharmacology
473	Cxcl9	Ccr3	pharmacology	guide2pharmacology
474	Cxcl9	Cxcr3	pharmacology	guide2pharmacology
475	Cxcl10	Ccr3	pharmacology	guide2pharmacology
476	Cxcl10	Cxcr3	pharmacology	guide2pharmacology
477	Ccl5	Gpr75	pharmacology	guide2pharmacology
478	Ccl5	Ccr1	pharmacology	guide2pharmacology
479	Ccl5	Ccr5	pharmacology	guide2pharmacology
480	Ccl5	Ccr3	pharmacology	guide2pharmacology
481	Ccl5	Cxcr3	pharmacology	guide2pharmacology
482	Ccl8	Ccr8	pharmacology	guide2pharmacology
483	Ccl8	Ccr1	pharmacology	guide2pharmacology
484	Ccl8	Ccr5	pharmacology	guide2pharmacology
485	Ccl8	Ccr2	pharmacology	guide2pharmacology
486	Ccl8	Ccr3	pharmacology	guide2pharmacology
487	Ccl2	Ccr1	pharmacology	guide2pharmacology
488	Ccl2	Ccr5	pharmacology	guide2pharmacology
489	Ccl2	Ccr2	pharmacology	guide2pharmacology
490	Ccl2	Ccr3	pharmacology	guide2pharmacology
491	Ccl2	Cxcr3	pharmacology	guide2pharmacology
492	Ccl7	Ccr1	pharmacology	guide2pharmacology
493	Ccl7	Ccr5	pharmacology	guide2pharmacology
494	Ccl7	Ccr2	pharmacology	guide2pharmacology
495	Ccl7	Ccr3	pharmacology	guide2pharmacology
496	Ccl7	Cxcr3	pharmacology	guide2pharmacology
497	Ccl11	Ccr5	pharmacology	guide2pharmacology
498	Ccl11	Ccr2	pharmacology	guide2pharmacology
499	Ccl11	Ccr3	pharmacology	guide2pharmacology
500	Ccl11	Cxcr3	pharmacology	guide2pharmacology
501	Ccl24	Ccr2	pharmacology	guide2pharmacology
502	Ccl24	Ccr3	pharmacology	guide2pharmacology
503	Ccl26	Ccr2	pharmacology	guide2pharmacology
504	Ccl26	Ccr3	pharmacology	guide2pharmacology
505	Ccl12	Ccr5	pharmacology	guide2pharmacology
506	Ccl12	Ccr2	pharmacology	guide2pharmacology
507	Ccl12	Ccr3	pharmacology	guide2pharmacology
508	Ccl4	Ccr1	pharmacology	guide2pharmacology
509	Ccl4	Ccr5	pharmacology	guide2pharmacology
510	Ccl3	Ccr1	pharmacology	guide2pharmacology
511	Ccl3	Ccr5	pharmacology	guide2pharmacology
512	Ccl28	Ccr10	pharmacology	guide2pharmacology
513	Ccl28	Ccr3	pharmacology	guide2pharmacology
514	Gm13306	Ccr10	pharmacology	guide2pharmacology
515	Ccl1	Ccr8	pharmacology	guide2pharmacology
516	Csf3	Csf1r	pharmacology	guide2pharmacology
517	Csf3	Csf3r	pharmacology	guide2pharmacology
518	Csf1	Csf1r	pharmacology	guide2pharmacology
519	Csf2	Csf2ra	pharmacology	guide2pharmacology
520	Csf2	Csf1r	pharmacology	guide2pharmacology
521	Angpt4	Tek	pharmacology	guide2pharmacology
522	Angpt1	Tek	pharmacology	guide2pharmacology
523	Cd70	Cd27	pharmacology	guide2pharmacology
524	Cd40lg	Cd40	pharmacology	guide2pharmacology
525	Eda	Eda2r	pharmacology	guide2pharmacology
526	Eda	Edar	pharmacology	guide2pharmacology
527	Edn2	Ednra	pharmacology	guide2pharmacology
528	Edn1	Ednra	pharmacology	guide2pharmacology
529	Edn3	Ednrb	pharmacology	guide2pharmacology
530	Epo	Epor	pharmacology	guide2pharmacology
531	Fasl	Fas	pharmacology	guide2pharmacology
532	Flt3l	Flt3	pharmacology	guide2pharmacology
533	Cxcl16	Cxcr6	pharmacology	guide2pharmacology
534	Galp	Galr1	pharmacology	guide2pharmacology
535	Galp	Galr3	pharmacology	guide2pharmacology
536	Galp	Galr2	pharmacology	guide2pharmacology
537	Gal	Galr1	pharmacology	guide2pharmacology
538	Gal	Galr3	pharmacology	guide2pharmacology
539	Gal	Galr2	pharmacology	guide2pharmacology
540	Gast	Cckar	pharmacology	guide2pharmacology
541	Gast	Cckbr	pharmacology	guide2pharmacology
542	Cck	Cckar	pharmacology	guide2pharmacology
543	Cck	Cckbr	pharmacology	guide2pharmacology
544	Gcg	Gcgr	pharmacology	guide2pharmacology
545	Gcg	Glp2r	pharmacology	guide2pharmacology
546	Gcg	Glp1r	pharmacology	guide2pharmacology
547	Ghrl	Ghsr	pharmacology	guide2pharmacology
548	Gip	Gipr	pharmacology	guide2pharmacology
549	Gnrh1	Gnrhr	pharmacology	guide2pharmacology
550	Hcrt	Hcrtr1	pharmacology	guide2pharmacology
551	Hcrt	Hcrtr2	pharmacology	guide2pharmacology
552	Cx3cl1	Cx3cr1	pharmacology	guide2pharmacology
553	Hgf	Met	pharmacology	guide2pharmacology
554	Igf2	Igf1r	pharmacology	guide2pharmacology
555	Igf1	Trpv2	pharmacology	guide2pharmacology
556	Igf1	Igf1r	pharmacology	guide2pharmacology
557	Il5	Il5ra	pharmacology	guide2pharmacology
558	Ins2	Insr	pharmacology	guide2pharmacology
559	Kiss1	Kiss1r	pharmacology	guide2pharmacology
560	Kitl	Kit	pharmacology	guide2pharmacology
561	Kng1	Bdkrb1	pharmacology	guide2pharmacology
562	Kng1	Bdkrb2	pharmacology	guide2pharmacology
563	Lep	Lepr	pharmacology	guide2pharmacology
564	Cxcl13	Cxcr5	pharmacology	guide2pharmacology
565	Mst1	Mst1r	pharmacology	guide2pharmacology
566	Ndp	Fzd4	pharmacology	guide2pharmacology
567	Nmb	Grpr	pharmacology	guide2pharmacology
568	Nmb	Nmbr	pharmacology	guide2pharmacology
569	Grp	Grpr	pharmacology	guide2pharmacology
570	Grp	Nmbr	pharmacology	guide2pharmacology
571	Nmu	Nmur1	pharmacology	guide2pharmacology
572	Nmu	Nmur2	pharmacology	guide2pharmacology
573	Nms	Nmur1	pharmacology	guide2pharmacology
574	Nms	Nmur2	pharmacology	guide2pharmacology
575	Nppc	Npr2	pharmacology	guide2pharmacology
576	Nps	Npsr1	pharmacology	guide2pharmacology
577	Npw	Npbwr1	pharmacology	guide2pharmacology
578	Npb	Npbwr1	pharmacology	guide2pharmacology
579	Ntf3	Ngfr	pharmacology	guide2pharmacology
580	Ntf3	Ntrk3	pharmacology	guide2pharmacology
581	Ngf	Ngfr	pharmacology	guide2pharmacology
582	Ntf5	Ngfr	pharmacology	guide2pharmacology
583	Bdnf	Ngfr	pharmacology	guide2pharmacology
584	Nts	Ntsr1	pharmacology	guide2pharmacology
585	Nts	Ntsr2	pharmacology	guide2pharmacology
586	Copa	Ntsr2	pharmacology	guide2pharmacology
587	Ostn	Npr3	pharmacology	guide2pharmacology
588	Oxt	Avpr2	pharmacology	guide2pharmacology
589	Oxt	Avpr1b	pharmacology	guide2pharmacology
590	Oxt	Oxtr	pharmacology	guide2pharmacology
591	Oxt	Avpr1a	pharmacology	guide2pharmacology
592	Avp	Avpr2	pharmacology	guide2pharmacology
593	Avp	Avpr1b	pharmacology	guide2pharmacology
594	Avp	Oxtr	pharmacology	guide2pharmacology
595	Avp	Avpr1a	pharmacology	guide2pharmacology
596	Pmch	Mchr1	pharmacology	guide2pharmacology
597	Pnoc	Oprl1	pharmacology	guide2pharmacology
598	Arf1	Pld2	pharmacology	guide2pharmacology
599	Nppb	Npr1	pharmacology	guide2pharmacology
600	Nppa	Npr1	pharmacology	guide2pharmacology
601	Gh	Prlr	pharmacology	guide2pharmacology
602	Prl	Prlr	pharmacology	guide2pharmacology
603	Prok2	Prokr1	pharmacology	guide2pharmacology
604	Prok2	Prokr2	pharmacology	guide2pharmacology
605	Prok1	Prokr1	pharmacology	guide2pharmacology
606	Prok1	Prokr2	pharmacology	guide2pharmacology
607	Pros1	Tyro3	pharmacology	guide2pharmacology
608	Pros1	Axl	pharmacology	guide2pharmacology
609	Gas6	Mertk	pharmacology	guide2pharmacology
610	Gas6	Tyro3	pharmacology	guide2pharmacology
611	Gas6	Axl	pharmacology	guide2pharmacology
612	Psap	Gpr37	pharmacology	guide2pharmacology
613	Psap	Gpr37l1	pharmacology	guide2pharmacology
614	Pth2	Pth2r	pharmacology	guide2pharmacology
615	Pth2	Pth1r	pharmacology	guide2pharmacology
616	Pthlh	Prlhr	pharmacology	guide2pharmacology
617	Pthlh	Pth2r	pharmacology	guide2pharmacology
618	Pthlh	Pth1r	pharmacology	guide2pharmacology
619	Prlh	Prlhr	pharmacology	guide2pharmacology
620	Npy	Npy1r	pharmacology	guide2pharmacology
621	Npy	Npy5r	pharmacology	guide2pharmacology
622	Npy	Npy4r	pharmacology	guide2pharmacology
623	Npy	Npy2r	pharmacology	guide2pharmacology
624	Npy	Prlhr	pharmacology	guide2pharmacology
625	Pyy	Npy1r	pharmacology	guide2pharmacology
626	Pyy	Npy5r	pharmacology	guide2pharmacology
627	Pyy	Npy4r	pharmacology	guide2pharmacology
628	Pyy	Npy2r	pharmacology	guide2pharmacology
629	Ppy	Npffr1	pharmacology	guide2pharmacology
630	Ppy	Npffr2	pharmacology	guide2pharmacology
631	Ppy	Npy1r	pharmacology	guide2pharmacology
632	Ppy	Npy5r	pharmacology	guide2pharmacology
633	Ppy	Npy4r	pharmacology	guide2pharmacology
634	Npvf	Npffr1	pharmacology	guide2pharmacology
635	Npvf	Npffr2	pharmacology	guide2pharmacology
636	Npff	Mas1	pharmacology	guide2pharmacology
637	Npff	Npffr1	pharmacology	guide2pharmacology
638	Npff	Npffr2	pharmacology	guide2pharmacology
639	Agt	Agtr1a	pharmacology	guide2pharmacology
640	Agt	Agtr2	pharmacology	guide2pharmacology
641	Agt	Mas1	pharmacology	guide2pharmacology
642	Tac2	Tacr2	pharmacology	guide2pharmacology
643	Tac2	Tacr3	pharmacology	guide2pharmacology
644	Tac2	Tacr1	pharmacology	guide2pharmacology
645	Tac4	Tacr2	pharmacology	guide2pharmacology
646	Tac4	Tacr3	pharmacology	guide2pharmacology
647	Tac4	Tacr1	pharmacology	guide2pharmacology
648	Tac1	Tacr2	pharmacology	guide2pharmacology
649	Tac1	Tacr3	pharmacology	guide2pharmacology
650	Tac1	Tacr1	pharmacology	guide2pharmacology
651	Thpo	Mpl	pharmacology	guide2pharmacology
652	Tnfsf10	Tnfrsf10b	pharmacology	guide2pharmacology
653	Tnfsf11	Tnfrsf11a	pharmacology	guide2pharmacology
654	Tnfsf12	Tnfrsf12a	pharmacology	guide2pharmacology
655	Tnfsf13b	Tnfrsf17	pharmacology	guide2pharmacology
656	Tnfsf13b	Tnfrsf13c	pharmacology	guide2pharmacology
657	Tnfsf13b	Tnfrsf13b	pharmacology	guide2pharmacology
658	Tnfsf13	Tnfrsf17	pharmacology	guide2pharmacology
659	Tnfsf14	Tnfrsf14	pharmacology	guide2pharmacology
660	Tnfsf14	Ltbr	pharmacology	guide2pharmacology
661	Btla	Tnfrsf14	pharmacology	guide2pharmacology
662	Lta	Tnfrsf1a	pharmacology	guide2pharmacology
663	Lta	Tnfrsf1b	pharmacology	guide2pharmacology
664	Lta	Tnfrsf14	pharmacology	guide2pharmacology
665	Tnf	Tnfrsf1a	pharmacology	guide2pharmacology
666	Tnf	Tnfrsf1b	pharmacology	guide2pharmacology
667	Tnfsf15	Tnfrsf25	pharmacology	guide2pharmacology
668	Tnfsf18	Tnfrsf18	pharmacology	guide2pharmacology
669	Tnfsf4	Tnfrsf4	pharmacology	guide2pharmacology
670	Tnfsf8	Tnfrsf8	pharmacology	guide2pharmacology
671	Tnfsf9	Tnfrsf9	pharmacology	guide2pharmacology
672	Trh	Trhr	pharmacology	guide2pharmacology
673	Nrg1	Erbb4	pharmacology	guide2pharmacology
674	Nrg1	Erbb3	pharmacology	guide2pharmacology
675	Nrg2	Erbb4	pharmacology	guide2pharmacology
676	Nrg2	Erbb3	pharmacology	guide2pharmacology
677	Nrg4	Erbb4	pharmacology	guide2pharmacology
678	Nrg3	Erbb4	pharmacology	guide2pharmacology
679	Btc	Egfr	pharmacology	guide2pharmacology
680	Btc	Erbb4	pharmacology	guide2pharmacology
681	Hbegf	Egfr	pharmacology	guide2pharmacology
682	Hbegf	Erbb4	pharmacology	guide2pharmacology
683	Ereg	Egfr	pharmacology	guide2pharmacology
684	Ereg	Erbb4	pharmacology	guide2pharmacology
685	Epgn	Egfr	pharmacology	guide2pharmacology
686	Egf	Egfr	pharmacology	guide2pharmacology
687	Tgfa	Egfr	pharmacology	guide2pharmacology
688	Areg	Egfr	pharmacology	guide2pharmacology
689	Crh	Crhr2	pharmacology	guide2pharmacology
690	Crh	Crhr1	pharmacology	guide2pharmacology
691	Crh	Mc2r	pharmacology	guide2pharmacology
692	Ucn2	Crhr2	pharmacology	guide2pharmacology
693	Ucn2	Crhr1	pharmacology	guide2pharmacology
694	Ucn	Crhr2	pharmacology	guide2pharmacology
695	Ucn	Crhr1	pharmacology	guide2pharmacology
696	Ucn3	Crhr2	pharmacology	guide2pharmacology
697	Penk	Oprd1	pharmacology	guide2pharmacology
698	Penk	Oprm1	pharmacology	guide2pharmacology
699	Penk	Oprk1	pharmacology	guide2pharmacology
700	Penk	Mrgprb2	pharmacology	guide2pharmacology
701	Pdyn	Oprd1	pharmacology	guide2pharmacology
702	Pdyn	Oprm1	pharmacology	guide2pharmacology
703	Pdyn	Oprk1	pharmacology	guide2pharmacology
704	Pomc	Mc2r	pharmacology	guide2pharmacology
705	Pomc	Mc1r	pharmacology	guide2pharmacology
706	Pomc	Mc4r	pharmacology	guide2pharmacology
707	Pomc	Mc5r	pharmacology	guide2pharmacology
708	Pomc	Mc3r	pharmacology	guide2pharmacology
709	Pomc	Oprd1	pharmacology	guide2pharmacology
710	Pomc	Oprm1	pharmacology	guide2pharmacology
711	Pomc	Oprk1	pharmacology	guide2pharmacology
712	a	Mc1r	pharmacology	guide2pharmacology
713	a	Mc4r	pharmacology	guide2pharmacology
714	a	Mc5r	pharmacology	guide2pharmacology
715	a	Mc3r	pharmacology	guide2pharmacology
716	Agrp	Mc4r	pharmacology	guide2pharmacology
717	Agrp	Mc5r	pharmacology	guide2pharmacology
718	Agrp	Mc3r	pharmacology	guide2pharmacology
719	Uts2b	Uts2r	pharmacology	guide2pharmacology
720	Uts2	Uts2r	pharmacology	guide2pharmacology
721	Vegfb	Flt1	pharmacology	guide2pharmacology
722	Vegfa	Flt1	pharmacology	guide2pharmacology
723	Vegfa	Kdr	pharmacology	guide2pharmacology
724	Pdgfc	Kdr	pharmacology	guide2pharmacology
725	Pdgfc	Flt4	pharmacology	guide2pharmacology
726	Vegfc	Kdr	pharmacology	guide2pharmacology
727	Vegfc	Flt4	pharmacology	guide2pharmacology
728	Sct	Sctr	pharmacology	guide2pharmacology
729	Sct	Adcyap1r1	pharmacology	guide2pharmacology
730	Sct	Vipr2	pharmacology	guide2pharmacology
731	Sct	Vipr1	pharmacology	guide2pharmacology
732	Vip	Sctr	pharmacology	guide2pharmacology
733	Vip	Adcyap1r1	pharmacology	guide2pharmacology
734	Vip	Vipr2	pharmacology	guide2pharmacology
735	Vip	Vipr1	pharmacology	guide2pharmacology
736	Adcyap1	Adcyap1r1	pharmacology	guide2pharmacology
737	Adcyap1	Vipr2	pharmacology	guide2pharmacology
738	Adcyap1	Vipr1	pharmacology	guide2pharmacology
739	Ghrh	Vipr1	pharmacology	guide2pharmacology
740	Wnt4	Fzd6	pharmacology	guide2pharmacology
741	Wnt5a	Fzd6	pharmacology	guide2pharmacology
742	Wnt3a	Fzd6	pharmacology	guide2pharmacology
743	A2m	Lrp1	ramilowski_known	ramilowski
744	Aanat	Mtnr1a	ramilowski_known	ramilowski
745	Aanat	Mtnr1b	ramilowski_known	ramilowski
746	Adam12	Itga9	ramilowski_known	ramilowski
747	Adam12	Itgb1	ramilowski_known	ramilowski
748	Adam12	Sdc4	ramilowski_known	ramilowski
749	Adam15	Itga5	ramilowski_known	ramilowski
750	Adam15	Itga9	ramilowski_known	ramilowski
751	Adam15	Itgb1	ramilowski_known	ramilowski
752	Adam15	Itgb3	ramilowski_known	ramilowski
753	Adam17	Itga5	ramilowski_known	ramilowski
754	Adam17	Itgb1	ramilowski_known	ramilowski
755	Adam23	Itga5	ramilowski_known	ramilowski
756	Adam23	Itgb3	ramilowski_known	ramilowski
757	Adam2	Itga6	ramilowski_known	ramilowski
758	Adam2	Itgb1	ramilowski_known	ramilowski
759	Adam9	Itga6	ramilowski_known	ramilowski
760	Adam9	Itgav	ramilowski_known	ramilowski
761	Adam9	Itgb1	ramilowski_known	ramilowski
762	Adam9	Itgb5	ramilowski_known	ramilowski
763	Adcyap1	Adcyap1r1	ramilowski_known	ramilowski
764	Adcyap1	Vipr1	ramilowski_known	ramilowski
765	Adcyap1	Vipr2	ramilowski_known	ramilowski
766	Adipoq	Adipor1	ramilowski_known	ramilowski
767	Adipoq	Adipor2	ramilowski_known	ramilowski
768	Adm2	Calcr	ramilowski_known	ramilowski
769	Adm2	Calcrl	ramilowski_known	ramilowski
770	Adm2	Ramp1	ramilowski_known	ramilowski
771	Adm	Calcr	ramilowski_known	ramilowski
772	Adm	Calcrl	ramilowski_known	ramilowski
773	Adm	Gpr182	ramilowski_known	ramilowski
774	Adm	Mrgprb1	ramilowski_known	ramilowski
775	Adm	Ramp2	ramilowski_known	ramilowski
776	Agrn	Musk	ramilowski_known	ramilowski
777	Agrp	Mc3r	ramilowski_known	ramilowski
778	Agrp	Mc4r	ramilowski_known	ramilowski
779	Agrp	Mc5r	ramilowski_known	ramilowski
780	Agt	Agtr1a	ramilowski_known	ramilowski
781	Agt	Agtr2	ramilowski_known	ramilowski
782	Agt	Lrp2	ramilowski_known	ramilowski
783	Agt	Mas1	ramilowski_known	ramilowski
784	Alox5ap	Alox5	ramilowski_known	ramilowski
785	Amh	Amhr2	ramilowski_known	ramilowski
786	Angpt1	Tek	ramilowski_known	ramilowski
787	Angpt1	Tie1	ramilowski_known	ramilowski
788	Angpt2	Tek	ramilowski_known	ramilowski
789	Angpt4	Tek	ramilowski_known	ramilowski
790	Angptl1	Tek	ramilowski_known	ramilowski
791	Anxa1	Fpr1	ramilowski_known	ramilowski
792	Anxa1	Fpr2	ramilowski_known	ramilowski
793	Apln	Aplnr	ramilowski_known	ramilowski
794	Apob	Ldlr	ramilowski_known	ramilowski
795	Apoe	Ldlr	ramilowski_known	ramilowski
796	Apoe	Lrp5	ramilowski_known	ramilowski
797	Apoe	Lrp8	ramilowski_known	ramilowski
798	Apoe	Sorl1	ramilowski_known	ramilowski
799	Apoe	Vldlr	ramilowski_known	ramilowski
800	App	Fpr2	ramilowski_known	ramilowski
801	Areg	Egfr	ramilowski_known	ramilowski
802	Arf1	Pld2	ramilowski_known	ramilowski
803	Artn	Gfra3	ramilowski_known	ramilowski
804	Artn	Ret	ramilowski_known	ramilowski
805	a	Atrn	ramilowski_known	ramilowski
806	a	Mc1r	ramilowski_known	ramilowski
807	a	Mgrn1	ramilowski_known	ramilowski
808	Avp	Avpr1a	ramilowski_known	ramilowski
809	Avp	Avpr1b	ramilowski_known	ramilowski
810	Avp	Avpr2	ramilowski_known	ramilowski
811	Avp	Oxtr	ramilowski_known	ramilowski
812	Bdnf	Ngfr	ramilowski_known	ramilowski
813	Bdnf	Ntrk2	ramilowski_known	ramilowski
814	Bmp10	Acvr1	ramilowski_known	ramilowski
815	Bmp10	Acvr2a	ramilowski_known	ramilowski
816	Bmp10	Acvr2b	ramilowski_known	ramilowski
817	Bmp10	Acvrl1	ramilowski_known	ramilowski
818	Bmp10	Bmpr1a	ramilowski_known	ramilowski
819	Bmp10	Bmpr1b	ramilowski_known	ramilowski
820	Bmp10	Bmpr2	ramilowski_known	ramilowski
821	Bmp15	Acvr1	ramilowski_known	ramilowski
822	Bmp15	Acvr2a	ramilowski_known	ramilowski
823	Bmp15	Acvr2b	ramilowski_known	ramilowski
824	Bmp15	Bmpr1a	ramilowski_known	ramilowski
825	Bmp15	Bmpr1b	ramilowski_known	ramilowski
826	Bmp15	Bmpr2	ramilowski_known	ramilowski
827	Bmp2	Acvr1	ramilowski_known	ramilowski
828	Bmp2	Acvr2a	ramilowski_known	ramilowski
829	Bmp2	Acvr2b	ramilowski_known	ramilowski
830	Bmp2	Bmpr1a	ramilowski_known	ramilowski
831	Bmp2	Bmpr1b	ramilowski_known	ramilowski
832	Bmp2	Bmpr2	ramilowski_known	ramilowski
833	Bmp3	Acvr1	ramilowski_known	ramilowski
834	Bmp3	Acvr2a	ramilowski_known	ramilowski
835	Bmp3	Acvr2b	ramilowski_known	ramilowski
836	Bmp3	Bmpr1a	ramilowski_known	ramilowski
837	Bmp3	Bmpr1b	ramilowski_known	ramilowski
838	Bmp3	Bmpr2	ramilowski_known	ramilowski
839	Bmp4	Acvr1	ramilowski_known	ramilowski
840	Bmp4	Acvr2a	ramilowski_known	ramilowski
841	Bmp4	Acvr2b	ramilowski_known	ramilowski
842	Bmp4	Bmpr1a	ramilowski_known	ramilowski
843	Bmp4	Bmpr1b	ramilowski_known	ramilowski
844	Bmp4	Bmpr2	ramilowski_known	ramilowski
845	Bmp5	Acvr1	ramilowski_known	ramilowski
846	Bmp5	Acvr2a	ramilowski_known	ramilowski
847	Bmp5	Acvr2b	ramilowski_known	ramilowski
848	Bmp5	Bmpr1a	ramilowski_known	ramilowski
849	Bmp5	Bmpr1b	ramilowski_known	ramilowski
850	Bmp5	Bmpr2	ramilowski_known	ramilowski
851	Bmp6	Acvr1	ramilowski_known	ramilowski
852	Bmp6	Acvr2a	ramilowski_known	ramilowski
853	Bmp6	Acvr2b	ramilowski_known	ramilowski
854	Bmp6	Bmpr1a	ramilowski_known	ramilowski
855	Bmp6	Bmpr1b	ramilowski_known	ramilowski
856	Bmp6	Bmpr2	ramilowski_known	ramilowski
857	Bmp7	Acvr1	ramilowski_known	ramilowski
858	Bmp7	Acvr2a	ramilowski_known	ramilowski
859	Bmp7	Acvr2b	ramilowski_known	ramilowski
860	Bmp7	Bmpr1a	ramilowski_known	ramilowski
861	Bmp7	Bmpr1b	ramilowski_known	ramilowski
862	Bmp7	Bmpr2	ramilowski_known	ramilowski
863	Btc	Egfr	ramilowski_known	ramilowski
864	Btc	Erbb3	ramilowski_known	ramilowski
865	Btc	Erbb4	ramilowski_known	ramilowski
866	Btla	Tnfrsf14	ramilowski_known	ramilowski
867	C3	C3ar1	ramilowski_known	ramilowski
868	C3	Itgax	ramilowski_known	ramilowski
869	C3	Itgb2	ramilowski_known	ramilowski
870	C3	Lrp1	ramilowski_known	ramilowski
871	Hc	C5ar1	ramilowski_known	ramilowski
872	Hc	C5ar2	ramilowski_known	ramilowski
873	Calca	Calcr	ramilowski_known	ramilowski
874	Calca	Calcrl	ramilowski_known	ramilowski
875	Calca	Ramp1	ramilowski_known	ramilowski
876	Calcb	Calcr	ramilowski_known	ramilowski
877	Calcb	Calcrl	ramilowski_known	ramilowski
878	Calcb	Ramp1	ramilowski_known	ramilowski
879	Calm1	Mylk	ramilowski_known	ramilowski
880	Calm1	Mylk2	ramilowski_known	ramilowski
881	Calm1	Pde1a	ramilowski_known	ramilowski
882	Calm1	Pde1b	ramilowski_known	ramilowski
883	Calm1	Pde1c	ramilowski_known	ramilowski
884	Calm2	Mylk	ramilowski_known	ramilowski
885	Calm2	Mylk2	ramilowski_known	ramilowski
886	Calm2	Pde1a	ramilowski_known	ramilowski
887	Calm2	Pde1b	ramilowski_known	ramilowski
888	Calm2	Pde1c	ramilowski_known	ramilowski
889	Calr	Scarf1	ramilowski_known	ramilowski
890	Camp	Fpr2	ramilowski_known	ramilowski
891	Cck	Cckar	ramilowski_known	ramilowski
892	Cck	Cckbr	ramilowski_known	ramilowski
893	Ccl11	Ackr2	ramilowski_known	ramilowski
894	Ccl11	Ccr2	ramilowski_known	ramilowski
895	Ccl11	Ccr3	ramilowski_known	ramilowski
896	Ccl11	Ccr5	ramilowski_known	ramilowski
897	Ccl11	Cxcr3	ramilowski_known	ramilowski
898	Ccl2	Ackr2	ramilowski_known	ramilowski
899	Ccl2	Ccr1	ramilowski_known	ramilowski
900	Ccl2	Ccr2	ramilowski_known	ramilowski
901	Ccl2	Ccr3	ramilowski_known	ramilowski
902	Ccl2	Ccr5	ramilowski_known	ramilowski
903	Ccl2	Cxcr3	ramilowski_known	ramilowski
904	Ccl17	Ccr4	ramilowski_known	ramilowski
905	Ccl17	Ccr8	ramilowski_known	ramilowski
906	Ccl19	Ackr4	ramilowski_known	ramilowski
907	Ccl19	Ccr7	ramilowski_known	ramilowski
908	Ccl19	Ccrl2	ramilowski_known	ramilowski
909	Ccl19	Cxcr3	ramilowski_known	ramilowski
910	Ccl1	Ccr8	ramilowski_known	ramilowski
911	Ccl20	Ccr6	ramilowski_known	ramilowski
912	Ccl20	Cxcr3	ramilowski_known	ramilowski
913	Ccl21a	Ackr4	ramilowski_known	ramilowski
914	Ccl21a	Ccr7	ramilowski_known	ramilowski
915	Ccl21a	Cxcr3	ramilowski_known	ramilowski
916	Ccl22	Ccr4	ramilowski_known	ramilowski
917	Ccl24	Ccr2	ramilowski_known	ramilowski
918	Ccl24	Ccr3	ramilowski_known	ramilowski
919	Ccl25	Ackr4	ramilowski_known	ramilowski
920	Ccl25	Ccr9	ramilowski_known	ramilowski
921	Ccl26	Ccr2	ramilowski_known	ramilowski
922	Ccl26	Ccr3	ramilowski_known	ramilowski
923	Gm13306	Ccr10	ramilowski_known	ramilowski
924	Ccl28	Ccr10	ramilowski_known	ramilowski
925	Ccl28	Ccr3	ramilowski_known	ramilowski
926	Ccl12	Ackr2	ramilowski_known	ramilowski
927	Ccl12	Ccr1	ramilowski_known	ramilowski
928	Ccl12	Ccr2	ramilowski_known	ramilowski
929	Ccl12	Ccr3	ramilowski_known	ramilowski
930	Ccl12	Ccr4	ramilowski_known	ramilowski
931	Ccl12	Ccr5	ramilowski_known	ramilowski
932	Ccl3	Ccr1	ramilowski_known	ramilowski
933	Ccl3	Ccr5	ramilowski_known	ramilowski
934	Ccl4	Ackr2	ramilowski_known	ramilowski
935	Ccl4	Ccr1	ramilowski_known	ramilowski
936	Ccl4	Ccr5	ramilowski_known	ramilowski
937	Ccl4	Ccr8	ramilowski_known	ramilowski
938	Ccl5	Ackr2	ramilowski_known	ramilowski
939	Ccl5	Ccr1	ramilowski_known	ramilowski
940	Ccl5	Ccr3	ramilowski_known	ramilowski
941	Ccl5	Ccr4	ramilowski_known	ramilowski
942	Ccl5	Ccr5	ramilowski_known	ramilowski
943	Ccl5	Cxcr3	ramilowski_known	ramilowski
944	Ccl5	Gpr75	ramilowski_known	ramilowski
945	Ccl7	Ackr2	ramilowski_known	ramilowski
946	Ccl7	Ccr1	ramilowski_known	ramilowski
947	Ccl7	Ccr2	ramilowski_known	ramilowski
948	Ccl7	Ccr3	ramilowski_known	ramilowski
949	Ccl7	Ccr5	ramilowski_known	ramilowski
950	Ccl7	Cxcr3	ramilowski_known	ramilowski
951	Ccl8	Ackr2	ramilowski_known	ramilowski
952	Ccl8	Ccr1	ramilowski_known	ramilowski
953	Ccl8	Ccr2	ramilowski_known	ramilowski
954	Ccl8	Ccr3	ramilowski_known	ramilowski
955	Ccl8	Ccr5	ramilowski_known	ramilowski
956	Cd24a	Selp	ramilowski_known	ramilowski
957	Cd34	Sell	ramilowski_known	ramilowski
958	Cd40lg	Cd40	ramilowski_known	ramilowski
959	Cd70	Cd27	ramilowski_known	ramilowski
960	Cdh1	Itgae	ramilowski_known	ramilowski
961	Cdh1	Itgb7	ramilowski_known	ramilowski
962	Cfh	Sell	ramilowski_known	ramilowski
963	Cga	Fshr	ramilowski_known	ramilowski
964	Cga	Lhcgr	ramilowski_known	ramilowski
965	Cga	Tshr	ramilowski_known	ramilowski
966	Chad	Itga2	ramilowski_known	ramilowski
967	Chad	Itgb1	ramilowski_known	ramilowski
968	Clcf1	Cntfr	ramilowski_known	ramilowski
969	Clcf1	Crlf1	ramilowski_known	ramilowski
970	Clcf1	Il6st	ramilowski_known	ramilowski
971	Clcf1	Lifr	ramilowski_known	ramilowski
972	Clec11a	Kit	ramilowski_known	ramilowski
973	Cntf	Cntfr	ramilowski_known	ramilowski
974	Cntf	Il6st	ramilowski_known	ramilowski
975	Cntf	Lifr	ramilowski_known	ramilowski
976	Col18a1	Gpc1	ramilowski_known	ramilowski
977	Col18a1	Itga5	ramilowski_known	ramilowski
978	Col18a1	Itgb1	ramilowski_known	ramilowski
979	Col1a1	Ddr1	ramilowski_known	ramilowski
980	Col1a1	Ddr2	ramilowski_known	ramilowski
981	Col1a1	Itga11	ramilowski_known	ramilowski
982	Col1a1	Itga2	ramilowski_known	ramilowski
983	Col1a1	Itgb1	ramilowski_known	ramilowski
984	Col2a1	Itga10	ramilowski_known	ramilowski
985	Col2a1	Itga2	ramilowski_known	ramilowski
986	Col2a1	Itgb1	ramilowski_known	ramilowski
987	Col4a1	Itga1	ramilowski_known	ramilowski
988	Col4a1	Itgb1	ramilowski_known	ramilowski
989	Col4a1	Itgb8	ramilowski_known	ramilowski
990	Col5a3	Sdc3	ramilowski_known	ramilowski
991	Cort	Ghsr	ramilowski_known	ramilowski
992	Cort	Mrgprb1	ramilowski_known	ramilowski
993	Cort	Sstr1	ramilowski_known	ramilowski
994	Cort	Sstr2	ramilowski_known	ramilowski
995	Cort	Sstr3	ramilowski_known	ramilowski
996	Cort	Sstr4	ramilowski_known	ramilowski
997	Cort	Sstr5	ramilowski_known	ramilowski
998	Crh	Crhr1	ramilowski_known	ramilowski
999	Crh	Crhr2	ramilowski_known	ramilowski
1000	Crh	Mc2r	ramilowski_known	ramilowski
1001	Csf1	Csf1r	ramilowski_known	ramilowski
1002	Csf2	Csf1r	ramilowski_known	ramilowski
1003	Csf2	Csf2ra	ramilowski_known	ramilowski
1004	Csf2	Csf2rb	ramilowski_known	ramilowski
1005	Csf2	Csf3r	ramilowski_known	ramilowski
1006	Csf3	Csf1r	ramilowski_known	ramilowski
1007	Csf3	Csf3r	ramilowski_known	ramilowski
1008	Gh	Prlr	ramilowski_known	ramilowski
1009	Ctf1	Il6st	ramilowski_known	ramilowski
1010	Ctf1	Lifr	ramilowski_known	ramilowski
1011	Ctgf	Itgam	ramilowski_known	ramilowski
1012	Ctgf	Itgb2	ramilowski_known	ramilowski
1013	Ctgf	Lrp6	ramilowski_known	ramilowski
1014	Cx3cl1	Cx3cr1	ramilowski_known	ramilowski
1015	Cxcl10	Ccr3	ramilowski_known	ramilowski
1016	Cxcl10	Cxcr3	ramilowski_known	ramilowski
1017	Cxcl11	Ackr3	ramilowski_known	ramilowski
1018	Cxcl11	Ccr3	ramilowski_known	ramilowski
1019	Cxcl11	Cxcr3	ramilowski_known	ramilowski
1020	Cxcl12	Ackr3	ramilowski_known	ramilowski
1021	Cxcl12	Cxcr3	ramilowski_known	ramilowski
1022	Cxcl12	Cxcr4	ramilowski_known	ramilowski
1023	Cxcl13	Cxcr5	ramilowski_known	ramilowski
1024	Cxcl16	Cxcr6	ramilowski_known	ramilowski
1025	Cxcl1	Cxcr1	ramilowski_known	ramilowski
1026	Cxcl1	Cxcr2	ramilowski_known	ramilowski
1027	Cxcl1	Xcr1	ramilowski_known	ramilowski
1028	Cxcl2	Cxcr1	ramilowski_known	ramilowski
1029	Cxcl2	Cxcr2	ramilowski_known	ramilowski
1030	Cxcl5	Cxcr1	ramilowski_known	ramilowski
1031	Cxcl5	Cxcr2	ramilowski_known	ramilowski
1032	Cxcl9	Ccr3	ramilowski_known	ramilowski
1033	Cxcl9	Cxcr3	ramilowski_known	ramilowski
1034	Cyr61	Itga5	ramilowski_known	ramilowski
1035	Cyr61	Itgam	ramilowski_known	ramilowski
1036	Cyr61	Itgb2	ramilowski_known	ramilowski
1037	Cyr61	Itgb3	ramilowski_known	ramilowski
1038	Dhh	Hhip	ramilowski_known	ramilowski
1039	Dhh	Ptch2	ramilowski_known	ramilowski
1040	Dkk1	Kremen1	ramilowski_known	ramilowski
1041	Dkk1	Kremen2	ramilowski_known	ramilowski
1042	Dkk1	Lrp6	ramilowski_known	ramilowski
1043	Dkk2	Lrp6	ramilowski_known	ramilowski
1044	Dlk1	Notch1	ramilowski_known	ramilowski
1045	Dlk1	Notch2	ramilowski_known	ramilowski
1046	Dlk1	Notch3	ramilowski_known	ramilowski
1047	Dlk1	Notch4	ramilowski_known	ramilowski
1048	Dll1	Notch1	ramilowski_known	ramilowski
1049	Dll1	Notch2	ramilowski_known	ramilowski
1050	Dll1	Notch3	ramilowski_known	ramilowski
1051	Dll1	Notch4	ramilowski_known	ramilowski
1052	Dll3	Notch1	ramilowski_known	ramilowski
1053	Dll3	Notch2	ramilowski_known	ramilowski
1054	Dll3	Notch3	ramilowski_known	ramilowski
1055	Dll3	Notch4	ramilowski_known	ramilowski
1056	Dll4	Notch1	ramilowski_known	ramilowski
1057	Dll4	Notch2	ramilowski_known	ramilowski
1058	Dll4	Notch3	ramilowski_known	ramilowski
1059	Dll4	Notch4	ramilowski_known	ramilowski
1060	Dusp18	Cd151	ramilowski_known	ramilowski
1061	Dusp18	Itga1	ramilowski_known	ramilowski
1062	Dusp18	Itga2	ramilowski_known	ramilowski
1063	Dusp18	Itga3	ramilowski_known	ramilowski
1064	Dusp18	Itga6	ramilowski_known	ramilowski
1065	Dusp18	Itga7	ramilowski_known	ramilowski
1066	Dusp18	Itgb1	ramilowski_known	ramilowski
1067	Dusp18	Itgb4	ramilowski_known	ramilowski
1068	Dusp18	Rpsa	ramilowski_known	ramilowski
1069	Eda	Eda2r	ramilowski_known	ramilowski
1070	Eda	Edar	ramilowski_known	ramilowski
1071	Edn1	Ednra	ramilowski_known	ramilowski
1072	Edn2	Ednra	ramilowski_known	ramilowski
1073	Edn3	Ednrb	ramilowski_known	ramilowski
1074	Efna1	Epha1	ramilowski_known	ramilowski
1075	Efna1	Epha2	ramilowski_known	ramilowski
1076	Efna1	Epha3	ramilowski_known	ramilowski
1077	Efna1	Epha4	ramilowski_known	ramilowski
1078	Efna1	Epha5	ramilowski_known	ramilowski
1079	Efna1	Epha6	ramilowski_known	ramilowski
1080	Efna1	Epha7	ramilowski_known	ramilowski
1081	Efna1	Epha8	ramilowski_known	ramilowski
1082	Efna2	Epha1	ramilowski_known	ramilowski
1083	Efna2	Epha2	ramilowski_known	ramilowski
1084	Efna2	Epha3	ramilowski_known	ramilowski
1085	Efna2	Epha4	ramilowski_known	ramilowski
1086	Efna2	Epha5	ramilowski_known	ramilowski
1087	Efna2	Epha6	ramilowski_known	ramilowski
1088	Efna2	Epha7	ramilowski_known	ramilowski
1089	Efna2	Epha8	ramilowski_known	ramilowski
1090	Efna3	Epha1	ramilowski_known	ramilowski
1091	Efna3	Epha2	ramilowski_known	ramilowski
1092	Efna3	Epha3	ramilowski_known	ramilowski
1093	Efna3	Epha4	ramilowski_known	ramilowski
1094	Efna3	Epha5	ramilowski_known	ramilowski
1095	Efna3	Epha6	ramilowski_known	ramilowski
1096	Efna3	Epha7	ramilowski_known	ramilowski
1097	Efna3	Epha8	ramilowski_known	ramilowski
1098	Efna3	Ephb1	ramilowski_known	ramilowski
1099	Efna4	Epha1	ramilowski_known	ramilowski
1100	Efna4	Epha2	ramilowski_known	ramilowski
1101	Efna4	Epha3	ramilowski_known	ramilowski
1102	Efna4	Epha4	ramilowski_known	ramilowski
1103	Efna4	Epha5	ramilowski_known	ramilowski
1104	Efna4	Epha6	ramilowski_known	ramilowski
1105	Efna4	Epha7	ramilowski_known	ramilowski
1106	Efna4	Epha8	ramilowski_known	ramilowski
1107	Efna5	Epha1	ramilowski_known	ramilowski
1108	Efna5	Epha2	ramilowski_known	ramilowski
1109	Efna5	Epha3	ramilowski_known	ramilowski
1110	Efna5	Epha4	ramilowski_known	ramilowski
1111	Efna5	Epha5	ramilowski_known	ramilowski
1112	Efna5	Epha6	ramilowski_known	ramilowski
1113	Efna5	Epha7	ramilowski_known	ramilowski
1114	Efna5	Epha8	ramilowski_known	ramilowski
1115	Efna5	Ephb2	ramilowski_known	ramilowski
1116	Efnb1	Epha4	ramilowski_known	ramilowski
1117	Efnb1	Ephb1	ramilowski_known	ramilowski
1118	Efnb1	Ephb2	ramilowski_known	ramilowski
1119	Efnb1	Ephb3	ramilowski_known	ramilowski
1120	Efnb1	Ephb4	ramilowski_known	ramilowski
1121	Efnb1	Ephb6	ramilowski_known	ramilowski
1122	Efnb2	Epha4	ramilowski_known	ramilowski
1123	Efnb2	Ephb1	ramilowski_known	ramilowski
1124	Efnb2	Ephb2	ramilowski_known	ramilowski
1125	Efnb2	Ephb3	ramilowski_known	ramilowski
1126	Efnb2	Ephb4	ramilowski_known	ramilowski
1127	Efnb2	Ephb6	ramilowski_known	ramilowski
1128	Efnb3	Epha4	ramilowski_known	ramilowski
1129	Efnb3	Ephb1	ramilowski_known	ramilowski
1130	Efnb3	Ephb2	ramilowski_known	ramilowski
1131	Efnb3	Ephb3	ramilowski_known	ramilowski
1132	Efnb3	Ephb4	ramilowski_known	ramilowski
1133	Efnb3	Ephb6	ramilowski_known	ramilowski
1134	Egf	Egfr	ramilowski_known	ramilowski
1135	Epgn	Egfr	ramilowski_known	ramilowski
1136	Epo	Epor	ramilowski_known	ramilowski
1137	Ereg	Egfr	ramilowski_known	ramilowski
1138	Ereg	Erbb4	ramilowski_known	ramilowski
1139	F2	F2r	ramilowski_known	ramilowski
1140	F2	F2rl1	ramilowski_known	ramilowski
1141	F2	F2rl2	ramilowski_known	ramilowski
1142	F2	F2rl3	ramilowski_known	ramilowski
1143	F7	F3	ramilowski_known	ramilowski
1144	F8	Lrp1	ramilowski_known	ramilowski
1145	F9	Lrp1	ramilowski_known	ramilowski
1146	Fasl	Fas	ramilowski_known	ramilowski
1147	Fga	Itgax	ramilowski_known	ramilowski
1148	Fga	Itgb2	ramilowski_known	ramilowski
1149	Fgf10	Fgfr1	ramilowski_known	ramilowski
1150	Fgf10	Fgfr2	ramilowski_known	ramilowski
1151	Fgf10	Fgfr3	ramilowski_known	ramilowski
1152	Fgf10	Fgfr4	ramilowski_known	ramilowski
1153	Fgf11	Fgfr1	ramilowski_known	ramilowski
1154	Fgf11	Fgfr2	ramilowski_known	ramilowski
1155	Fgf11	Fgfr3	ramilowski_known	ramilowski
1156	Fgf11	Fgfr4	ramilowski_known	ramilowski
1157	Fgf12	Fgfr1	ramilowski_known	ramilowski
1158	Fgf12	Fgfr2	ramilowski_known	ramilowski
1159	Fgf12	Fgfr3	ramilowski_known	ramilowski
1160	Fgf12	Fgfr4	ramilowski_known	ramilowski
1161	Fgf13	Fgfr1	ramilowski_known	ramilowski
1162	Fgf13	Fgfr2	ramilowski_known	ramilowski
1163	Fgf13	Fgfr3	ramilowski_known	ramilowski
1164	Fgf13	Fgfr4	ramilowski_known	ramilowski
1165	Fgf14	Fgfr1	ramilowski_known	ramilowski
1166	Fgf14	Fgfr2	ramilowski_known	ramilowski
1167	Fgf14	Fgfr3	ramilowski_known	ramilowski
1168	Fgf14	Fgfr4	ramilowski_known	ramilowski
1169	Fgf16	Fgfr1	ramilowski_known	ramilowski
1170	Fgf16	Fgfr2	ramilowski_known	ramilowski
1171	Fgf16	Fgfr3	ramilowski_known	ramilowski
1172	Fgf16	Fgfr4	ramilowski_known	ramilowski
1173	Fgf17	Fgfr1	ramilowski_known	ramilowski
1174	Fgf17	Fgfr2	ramilowski_known	ramilowski
1175	Fgf17	Fgfr3	ramilowski_known	ramilowski
1176	Fgf17	Fgfr4	ramilowski_known	ramilowski
1177	Fgf18	Fgfr1	ramilowski_known	ramilowski
1178	Fgf18	Fgfr2	ramilowski_known	ramilowski
1179	Fgf18	Fgfr3	ramilowski_known	ramilowski
1180	Fgf18	Fgfr4	ramilowski_known	ramilowski
1181	Fgf15	Fgfr1	ramilowski_known	ramilowski
1182	Fgf15	Fgfr2	ramilowski_known	ramilowski
1183	Fgf15	Fgfr3	ramilowski_known	ramilowski
1184	Fgf15	Fgfr4	ramilowski_known	ramilowski
1185	Fgf1	Fgfr1	ramilowski_known	ramilowski
1186	Fgf1	Fgfr2	ramilowski_known	ramilowski
1187	Fgf1	Fgfr3	ramilowski_known	ramilowski
1188	Fgf1	Fgfr4	ramilowski_known	ramilowski
1189	Fgf22	Fgfr2	ramilowski_known	ramilowski
1190	Fgf23	Fgfr1	ramilowski_known	ramilowski
1191	Fgf23	Fgfr2	ramilowski_known	ramilowski
1192	Fgf23	Fgfr4	ramilowski_known	ramilowski
1193	Fgf2	Fgfr1	ramilowski_known	ramilowski
1194	Fgf2	Fgfr2	ramilowski_known	ramilowski
1195	Fgf2	Fgfr3	ramilowski_known	ramilowski
1196	Fgf2	Fgfr4	ramilowski_known	ramilowski
1197	Fgf2	Sdc2	ramilowski_known	ramilowski
1198	Fgf2	Sdc4	ramilowski_known	ramilowski
1199	Fgf3	Fgfr1	ramilowski_known	ramilowski
1200	Fgf3	Fgfr2	ramilowski_known	ramilowski
1201	Fgf4	Fgfr1	ramilowski_known	ramilowski
1202	Fgf4	Fgfr2	ramilowski_known	ramilowski
1203	Fgf4	Fgfr3	ramilowski_known	ramilowski
1204	Fgf4	Fgfr4	ramilowski_known	ramilowski
1205	Fgf5	Fgfr1	ramilowski_known	ramilowski
1206	Fgf5	Fgfr2	ramilowski_known	ramilowski
1207	Fgf5	Fgfr3	ramilowski_known	ramilowski
1208	Fgf5	Fgfr4	ramilowski_known	ramilowski
1209	Fgf6	Fgfr1	ramilowski_known	ramilowski
1210	Fgf6	Fgfr2	ramilowski_known	ramilowski
1211	Fgf6	Fgfr4	ramilowski_known	ramilowski
1212	Fgf7	Fgfr2	ramilowski_known	ramilowski
1213	Fgf8	Fgfr1	ramilowski_known	ramilowski
1214	Fgf8	Fgfr2	ramilowski_known	ramilowski
1215	Fgf8	Fgfr3	ramilowski_known	ramilowski
1216	Fgf8	Fgfr4	ramilowski_known	ramilowski
1217	Fgf9	Fgfr1	ramilowski_known	ramilowski
1218	Fgf9	Fgfr2	ramilowski_known	ramilowski
1219	Fgf9	Fgfr3	ramilowski_known	ramilowski
1220	Fgf9	Fgfr4	ramilowski_known	ramilowski
1221	Flt3l	Flt3	ramilowski_known	ramilowski
1222	Fn1	Itga2	ramilowski_known	ramilowski
1223	Fn1	Itga2b	ramilowski_known	ramilowski
1224	Fn1	Itga4	ramilowski_known	ramilowski
1225	Fn1	Itga5	ramilowski_known	ramilowski
1226	Fn1	Itga8	ramilowski_known	ramilowski
1227	Fn1	Itgb1	ramilowski_known	ramilowski
1228	Fn1	Itgb3	ramilowski_known	ramilowski
1229	Fn1	Itgb6	ramilowski_known	ramilowski
1230	Fn1	Itgb8	ramilowski_known	ramilowski
1231	Fn1	Sdc2	ramilowski_known	ramilowski
1232	Fshb	Fshr	ramilowski_known	ramilowski
1233	Gad1	Grm4	ramilowski_known	ramilowski
1234	Galp	Galr1	ramilowski_known	ramilowski
1235	Galp	Galr2	ramilowski_known	ramilowski
1236	Galp	Galr3	ramilowski_known	ramilowski
1237	Gal	Galr1	ramilowski_known	ramilowski
1238	Gal	Galr2	ramilowski_known	ramilowski
1239	Gal	Galr3	ramilowski_known	ramilowski
1240	Gas6	Axl	ramilowski_known	ramilowski
1241	Gas6	Mertk	ramilowski_known	ramilowski
1242	Gas6	Tyro3	ramilowski_known	ramilowski
1243	Gast	Cckbr	ramilowski_known	ramilowski
1244	Gcg	Gcgr	ramilowski_known	ramilowski
1245	Gcg	Glp1r	ramilowski_known	ramilowski
1246	Gcg	Glp2r	ramilowski_known	ramilowski
1247	Gdf11	Acvr1b	ramilowski_known	ramilowski
1248	Gdf11	Acvr2a	ramilowski_known	ramilowski
1249	Gdf11	Acvr2b	ramilowski_known	ramilowski
1250	Gdf2	Acvrl1	ramilowski_known	ramilowski
1251	Gdf5	Bmpr1b	ramilowski_known	ramilowski
1252	Gdf5	Bmpr2	ramilowski_known	ramilowski
1253	Gdf5	Ror2	ramilowski_known	ramilowski
1254	Gdf6	Bmpr1a	ramilowski_known	ramilowski
1255	Gdf6	Bmpr2	ramilowski_known	ramilowski
1256	Gdf7	Acvr2a	ramilowski_known	ramilowski
1257	Gdf7	Bmpr1a	ramilowski_known	ramilowski
1258	Gdf7	Bmpr2	ramilowski_known	ramilowski
1259	Gdf9	Bmpr2	ramilowski_known	ramilowski
1260	Gdf9	Tgfbr1	ramilowski_known	ramilowski
1261	Gdnf	Gfra1	ramilowski_known	ramilowski
1262	Gdnf	Gfra2	ramilowski_known	ramilowski
1263	Gdnf	Ret	ramilowski_known	ramilowski
1264	Ghrh	Ghrhr	ramilowski_known	ramilowski
1265	Ghrh	Vipr1	ramilowski_known	ramilowski
1266	Ghrl	Ghsr	ramilowski_known	ramilowski
1267	Ghrl	Gpr39	ramilowski_known	ramilowski
1268	Gip	Gipr	ramilowski_known	ramilowski
1269	Gnrh1	Gnrhr	ramilowski_known	ramilowski
1270	Gpha2	Tshr	ramilowski_known	ramilowski
1271	Gpi1	Amfr	ramilowski_known	ramilowski
1272	Grp	Grpr	ramilowski_known	ramilowski
1273	Gstp2	Traf2	ramilowski_known	ramilowski
1274	Guca2a	Gucy2c	ramilowski_known	ramilowski
1275	Guca2b	Gucy2c	ramilowski_known	ramilowski
1276	Gzmb	Igf2r	ramilowski_known	ramilowski
1277	Has2	Cd44	ramilowski_known	ramilowski
1278	Has2	Hmmr	ramilowski_known	ramilowski
1279	Hbegf	Egfr	ramilowski_known	ramilowski
1280	Hbegf	Erbb4	ramilowski_known	ramilowski
1281	Hcrt	Hcrtr1	ramilowski_known	ramilowski
1282	Hcrt	Hcrtr2	ramilowski_known	ramilowski
1283	Hdc	Hrh1	ramilowski_known	ramilowski
1284	Hdc	Hrh2	ramilowski_known	ramilowski
1285	Hdc	Hrh3	ramilowski_known	ramilowski
1286	Hdc	Hrh4	ramilowski_known	ramilowski
1287	Hgf	Met	ramilowski_known	ramilowski
1288	H2-T23	Klrc1	ramilowski_known	ramilowski
1289	H2-T23	Klrd1	ramilowski_known	ramilowski
1290	H2-M3	Klrc1	ramilowski_known	ramilowski
1291	H2-M3	Klrd1	ramilowski_known	ramilowski
1292	Hsp90b1	Lrp1	ramilowski_known	ramilowski
1293	Hspg2	Ptprs	ramilowski_known	ramilowski
1294	Iapp	Calcr	ramilowski_known	ramilowski
1295	Icam1	Itgal	ramilowski_known	ramilowski
1296	Icam1	Itgax	ramilowski_known	ramilowski
1297	Icam1	Itgb2	ramilowski_known	ramilowski
1298	Icam2	Itgal	ramilowski_known	ramilowski
1299	Icam2	Itgb2	ramilowski_known	ramilowski
1300	Icam4	Itga2b	ramilowski_known	ramilowski
1301	Icam4	Itgal	ramilowski_known	ramilowski
1302	Icam4	Itgam	ramilowski_known	ramilowski
1303	Icam4	Itgav	ramilowski_known	ramilowski
1304	Icam4	Itgb2	ramilowski_known	ramilowski
1305	Icam4	Itgb3	ramilowski_known	ramilowski
1306	Icam5	Itgal	ramilowski_known	ramilowski
1307	Icam5	Itgb2	ramilowski_known	ramilowski
1308	Ifna1	Ifnar1	ramilowski_known	ramilowski
1309	Ifna1	Ifnar2	ramilowski_known	ramilowski
1310	Ifnb1	Ifnar1	ramilowski_known	ramilowski
1311	Ifnb1	Ifnar2	ramilowski_known	ramilowski
1312	Ifng	Ifngr1	ramilowski_known	ramilowski
1313	Ifng	Ifngr2	ramilowski_known	ramilowski
1314	Ifnl2	Ifnlr1	ramilowski_known	ramilowski
1315	Ifnl2	Il10rb	ramilowski_known	ramilowski
1316	Igf1	Igf1r	ramilowski_known	ramilowski
1317	Igf2	Igf1r	ramilowski_known	ramilowski
1318	Igf2	Igf2r	ramilowski_known	ramilowski
1319	Igf2	Insr	ramilowski_known	ramilowski
1320	Ihh	Hhip	ramilowski_known	ramilowski
1321	Ihh	Ptch1	ramilowski_known	ramilowski
1322	Il10	Il10ra	ramilowski_known	ramilowski
1323	Il10	Il10rb	ramilowski_known	ramilowski
1324	Il11	Il11ra1	ramilowski_known	ramilowski
1325	Il11	Il6st	ramilowski_known	ramilowski
1326	Il12a	Il12rb1	ramilowski_known	ramilowski
1327	Il12a	Il12rb2	ramilowski_known	ramilowski
1328	Il12b	Il12rb1	ramilowski_known	ramilowski
1329	Il12b	Il12rb2	ramilowski_known	ramilowski
1330	Il13	Il13ra1	ramilowski_known	ramilowski
1331	Il13	Il13ra2	ramilowski_known	ramilowski
1332	Il13	Il2rg	ramilowski_known	ramilowski
1333	Il13	Il4ra	ramilowski_known	ramilowski
1334	Il15	Il15ra	ramilowski_known	ramilowski
1335	Il15	Il2rb	ramilowski_known	ramilowski
1336	Il15	Il2rg	ramilowski_known	ramilowski
1337	Il16	Cd4	ramilowski_known	ramilowski
1338	Il17a	Il17ra	ramilowski_known	ramilowski
1339	Il17b	Il17rb	ramilowski_known	ramilowski
1340	Il18	Il18r1	ramilowski_known	ramilowski
1341	Il18	Il18rap	ramilowski_known	ramilowski
1342	Il18	Il1rapl1	ramilowski_known	ramilowski
1343	Il19	Il20ra	ramilowski_known	ramilowski
1344	Il19	Il20rb	ramilowski_known	ramilowski
1345	Il1a	Il1r1	ramilowski_known	ramilowski
1346	Il1a	Il1r2	ramilowski_known	ramilowski
1347	Il1b	Il1r1	ramilowski_known	ramilowski
1348	Il1b	Il1r2	ramilowski_known	ramilowski
1349	Il1b	Il1rap	ramilowski_known	ramilowski
1350	Il1rn	Il1r1	ramilowski_known	ramilowski
1351	Il1rn	Il1r2	ramilowski_known	ramilowski
1352	Il20	Il20ra	ramilowski_known	ramilowski
1353	Il20	Il20rb	ramilowski_known	ramilowski
1354	Il20	Il22ra1	ramilowski_known	ramilowski
1355	Il21	Il21r	ramilowski_known	ramilowski
1356	Il21	Il2rg	ramilowski_known	ramilowski
1357	Il22	Il10ra	ramilowski_known	ramilowski
1358	Il22	Il22ra1	ramilowski_known	ramilowski
1359	Il22	Il22ra2	ramilowski_known	ramilowski
1360	Il23a	Il12rb1	ramilowski_known	ramilowski
1361	Il23a	Il23r	ramilowski_known	ramilowski
1362	Il24	Il20ra	ramilowski_known	ramilowski
1363	Il24	Il20rb	ramilowski_known	ramilowski
1364	Il24	Il22ra1	ramilowski_known	ramilowski
1365	Il25	Il17rb	ramilowski_known	ramilowski
1366	Il2	Il2ra	ramilowski_known	ramilowski
1367	Il2	Il2rb	ramilowski_known	ramilowski
1368	Il2	Il2rg	ramilowski_known	ramilowski
1369	Il31	Il31ra	ramilowski_known	ramilowski
1370	Il31	Osmr	ramilowski_known	ramilowski
1371	Il4	Il13ra1	ramilowski_known	ramilowski
1372	Il4	Il2rg	ramilowski_known	ramilowski
1373	Il4	Il4ra	ramilowski_known	ramilowski
1374	Il5	Csf2rb	ramilowski_known	ramilowski
1375	Il5	Il5ra	ramilowski_known	ramilowski
1376	Il6	Il6ra	ramilowski_known	ramilowski
1377	Il6	Il6st	ramilowski_known	ramilowski
1378	Il7	Il2rg	ramilowski_known	ramilowski
1379	Il7	Il7r	ramilowski_known	ramilowski
1380	Il9	Il2rg	ramilowski_known	ramilowski
1381	Il9	Il9r	ramilowski_known	ramilowski
1382	Inha	Acvr1	ramilowski_known	ramilowski
1383	Inha	Acvr1b	ramilowski_known	ramilowski
1384	Inha	Acvr2a	ramilowski_known	ramilowski
1385	Inha	Acvr2b	ramilowski_known	ramilowski
1386	Inha	Tgfbr3	ramilowski_known	ramilowski
1387	Inhba	Acvr1	ramilowski_known	ramilowski
1388	Inhba	Acvr1b	ramilowski_known	ramilowski
1389	Inhba	Acvr2a	ramilowski_known	ramilowski
1390	Inhba	Acvr2b	ramilowski_known	ramilowski
1391	Inhba	Bambi	ramilowski_known	ramilowski
1392	Inhbb	Acvr1	ramilowski_known	ramilowski
1393	Inhbb	Acvr1b	ramilowski_known	ramilowski
1394	Inhbb	Acvr2a	ramilowski_known	ramilowski
1395	Inhbb	Acvr2b	ramilowski_known	ramilowski
1396	Inhbc	Acvr1	ramilowski_known	ramilowski
1397	Inhbc	Acvr1b	ramilowski_known	ramilowski
1398	Inhbc	Acvr2a	ramilowski_known	ramilowski
1399	Inhbc	Acvr2b	ramilowski_known	ramilowski
1400	Insl3	Rxfp2	ramilowski_known	ramilowski
1401	Insl5	Rxfp3	ramilowski_known	ramilowski
1402	Insl5	Rxfp4	ramilowski_known	ramilowski
1403	Ins2	Insr	ramilowski_known	ramilowski
1404	Jag1	Notch1	ramilowski_known	ramilowski
1405	Jag1	Notch2	ramilowski_known	ramilowski
1406	Jag1	Notch3	ramilowski_known	ramilowski
1407	Jag1	Notch4	ramilowski_known	ramilowski
1408	Jag2	Notch1	ramilowski_known	ramilowski
1409	Jag2	Notch2	ramilowski_known	ramilowski
1410	Jag2	Notch3	ramilowski_known	ramilowski
1411	Jag2	Notch4	ramilowski_known	ramilowski
1412	Kiss1	Kiss1r	ramilowski_known	ramilowski
1413	Kitl	Kit	ramilowski_known	ramilowski
1414	Kng1	Bdkrb1	ramilowski_known	ramilowski
1415	Kng1	Bdkrb2	ramilowski_known	ramilowski
1416	Kng1	Gpr135	ramilowski_known	ramilowski
1417	Lama1	Itga7	ramilowski_known	ramilowski
1418	Lama1	Itgb1	ramilowski_known	ramilowski
1419	Lama1	Itgb8	ramilowski_known	ramilowski
1420	Lama1	Rpsa	ramilowski_known	ramilowski
1421	Lama2	Itga7	ramilowski_known	ramilowski
1422	Lama2	Itgb1	ramilowski_known	ramilowski
1423	Lama2	Rpsa	ramilowski_known	ramilowski
1424	Lamb1	Itga6	ramilowski_known	ramilowski
1425	Lamb1	Itgb1	ramilowski_known	ramilowski
1426	Lamb2	Rpsa	ramilowski_known	ramilowski
1427	Lamc2	Itga3	ramilowski_known	ramilowski
1428	Lamc2	Itga6	ramilowski_known	ramilowski
1429	Lamc2	Itgb1	ramilowski_known	ramilowski
1430	Lamc2	Itgb4	ramilowski_known	ramilowski
1431	Lefty2	Acvr2b	ramilowski_known	ramilowski
1432	Lep	Lepr	ramilowski_known	ramilowski
1433	Lhb	Lhcgr	ramilowski_known	ramilowski
1434	Lif	Il6st	ramilowski_known	ramilowski
1435	Lif	Lifr	ramilowski_known	ramilowski
1436	Liph	Lpar1	ramilowski_known	ramilowski
1437	Liph	Lpar2	ramilowski_known	ramilowski
1438	Liph	Lpar4	ramilowski_known	ramilowski
1439	Lrpap1	Lrp1	ramilowski_known	ramilowski
1440	Lta	Ltbr	ramilowski_known	ramilowski
1441	Lta	Tnfrsf14	ramilowski_known	ramilowski
1442	Lta	Tnfrsf1a	ramilowski_known	ramilowski
1443	Lta	Tnfrsf1b	ramilowski_known	ramilowski
1444	Ltb	Cd40	ramilowski_known	ramilowski
1445	Ltb	Ltbr	ramilowski_known	ramilowski
1446	Ltf	Lrp1	ramilowski_known	ramilowski
1447	Ltf	Lrp11	ramilowski_known	ramilowski
1448	Madcam1	Itga4	ramilowski_known	ramilowski
1449	Madcam1	Itgb7	ramilowski_known	ramilowski
1450	Mdk	Alk	ramilowski_known	ramilowski
1451	Mdk	Ptprb	ramilowski_known	ramilowski
1452	Mdk	Ptprz1	ramilowski_known	ramilowski
1453	Mmp13	Lrp1	ramilowski_known	ramilowski
1454	Mmp9	Lrp1	ramilowski_known	ramilowski
1455	Mst1	Mst1r	ramilowski_known	ramilowski
1456	Nampt	Insr	ramilowski_known	ramilowski
1457	Ncam1	Robo1	ramilowski_known	ramilowski
1458	Ncam1	Robo3	ramilowski_known	ramilowski
1459	Ndp	Fzd4	ramilowski_known	ramilowski
1460	Ndp	Lgr4	ramilowski_known	ramilowski
1461	Ngf	Ngfr	ramilowski_known	ramilowski
1462	Ngf	Ntrk1	ramilowski_known	ramilowski
1463	Ngf	Sort1	ramilowski_known	ramilowski
1464	Nid1	Ptprf	ramilowski_known	ramilowski
1465	Nlgn1	Nrxn1	ramilowski_known	ramilowski
1466	Nlgn1	Nrxn3	ramilowski_known	ramilowski
1467	Nlgn2	Nrxn1	ramilowski_known	ramilowski
1468	Nlgn2	Nrxn2	ramilowski_known	ramilowski
1469	Nlgn2	Nrxn3	ramilowski_known	ramilowski
1470	Nlgn3	Nrxn1	ramilowski_known	ramilowski
1471	Nlgn3	Nrxn2	ramilowski_known	ramilowski
1472	Nlgn3	Nrxn3	ramilowski_known	ramilowski
1473	Nmb	Grpr	ramilowski_known	ramilowski
1474	Nmb	Nmbr	ramilowski_known	ramilowski
1475	Nms	Nmur1	ramilowski_known	ramilowski
1476	Nms	Nmur2	ramilowski_known	ramilowski
1477	Nmu	Nmur1	ramilowski_known	ramilowski
1478	Nmu	Nmur2	ramilowski_known	ramilowski
1479	Nodal	Acvr1b	ramilowski_known	ramilowski
1480	Nodal	Acvr1c	ramilowski_known	ramilowski
1481	Nodal	Acvr2a	ramilowski_known	ramilowski
1482	Nodal	Acvr2b	ramilowski_known	ramilowski
1483	Nov	Notch1	ramilowski_known	ramilowski
1484	Npb	Npbwr1	ramilowski_known	ramilowski
1485	Npff	Npffr1	ramilowski_known	ramilowski
1486	Npff	Npffr2	ramilowski_known	ramilowski
1487	Npnt	Itga8	ramilowski_known	ramilowski
1488	Npnt	Itgb1	ramilowski_known	ramilowski
1489	Nppa	Npr1	ramilowski_known	ramilowski
1490	Nppa	Npr3	ramilowski_known	ramilowski
1491	Nppb	Npr1	ramilowski_known	ramilowski
1492	Nppb	Npr2	ramilowski_known	ramilowski
1493	Nppb	Npr3	ramilowski_known	ramilowski
1494	Nppc	Npr2	ramilowski_known	ramilowski
1495	Nps	Npsr1	ramilowski_known	ramilowski
1496	Npvf	Npffr1	ramilowski_known	ramilowski
1497	Npvf	Npffr2	ramilowski_known	ramilowski
1498	Npw	Npbwr1	ramilowski_known	ramilowski
1499	Npy	Npy1r	ramilowski_known	ramilowski
1500	Npy	Npy2r	ramilowski_known	ramilowski
1501	Npy	Npy4r	ramilowski_known	ramilowski
1502	Npy	Npy5r	ramilowski_known	ramilowski
1503	Npy	Prlhr	ramilowski_known	ramilowski
1504	Nrg1	Erbb2	ramilowski_known	ramilowski
1505	Nrg1	Erbb3	ramilowski_known	ramilowski
1506	Nrg1	Erbb4	ramilowski_known	ramilowski
1507	Nrg2	Erbb3	ramilowski_known	ramilowski
1508	Nrg2	Erbb4	ramilowski_known	ramilowski
1509	Nrg3	Erbb4	ramilowski_known	ramilowski
1510	Nrg4	Erbb4	ramilowski_known	ramilowski
1511	Nrtn	Gfra1	ramilowski_known	ramilowski
1512	Nrtn	Gfra2	ramilowski_known	ramilowski
1513	Nrtn	Ret	ramilowski_known	ramilowski
1514	Ntf3	Ngfr	ramilowski_known	ramilowski
1515	Ntf3	Ntrk1	ramilowski_known	ramilowski
1516	Ntf3	Ntrk2	ramilowski_known	ramilowski
1517	Ntf3	Ntrk3	ramilowski_known	ramilowski
1518	Ntf5	Ngfr	ramilowski_known	ramilowski
1519	Ntf5	Ntrk1	ramilowski_known	ramilowski
1520	Ntf5	Ntrk2	ramilowski_known	ramilowski
1521	Ntf5	Ntrk3	ramilowski_known	ramilowski
1522	Ntn1	Dcc	ramilowski_known	ramilowski
1523	Ntn1	Unc5c	ramilowski_known	ramilowski
1524	Ntn3	Cdon	ramilowski_known	ramilowski
1525	Ntn3	Neo1	ramilowski_known	ramilowski
1526	Ntn4	Dcc	ramilowski_known	ramilowski
1527	Ntn4	Unc5a	ramilowski_known	ramilowski
1528	Ntng1	Lrrc4c	ramilowski_known	ramilowski
1529	Nts	Ntsr1	ramilowski_known	ramilowski
1530	Nts	Ntsr2	ramilowski_known	ramilowski
1531	Nucb2	Erap1	ramilowski_known	ramilowski
1532	Nxph1	Nrxn1	ramilowski_known	ramilowski
1533	Nxph1	Nrxn2	ramilowski_known	ramilowski
1534	Nxph1	Nrxn3	ramilowski_known	ramilowski
1535	Nxph3	Nrxn1	ramilowski_known	ramilowski
1536	Nxph3	Nrxn2	ramilowski_known	ramilowski
1537	Nxph3	Nrxn3	ramilowski_known	ramilowski
1538	Omg	Lingo1	ramilowski_known	ramilowski
1539	Omg	Tnfrsf1b	ramilowski_known	ramilowski
1540	Osm	Il6st	ramilowski_known	ramilowski
1541	Osm	Lifr	ramilowski_known	ramilowski
1542	Osm	Osmr	ramilowski_known	ramilowski
1543	Ostn	Npr3	ramilowski_known	ramilowski
1544	Oxt	Avpr1a	ramilowski_known	ramilowski
1545	Oxt	Avpr1b	ramilowski_known	ramilowski
1546	Oxt	Avpr2	ramilowski_known	ramilowski
1547	Oxt	Oxtr	ramilowski_known	ramilowski
1548	Pdgfa	Pdgfra	ramilowski_known	ramilowski
1549	Pdgfb	Pdgfra	ramilowski_known	ramilowski
1550	Pdgfb	Pdgfrb	ramilowski_known	ramilowski
1551	Pdgfc	Flt4	ramilowski_known	ramilowski
1552	Pdgfc	Kdr	ramilowski_known	ramilowski
1553	Pdgfc	Pdgfra	ramilowski_known	ramilowski
1554	Pdgfd	Pdgfrb	ramilowski_known	ramilowski
1555	Pdyn	Oprd1	ramilowski_known	ramilowski
1556	Pdyn	Oprk1	ramilowski_known	ramilowski
1557	Pdyn	Oprm1	ramilowski_known	ramilowski
1558	Penk	Mrgprb2	ramilowski_known	ramilowski
1559	Penk	Ogfr	ramilowski_known	ramilowski
1560	Penk	Oprd1	ramilowski_known	ramilowski
1561	Penk	Oprm1	ramilowski_known	ramilowski
1562	Pf4	Fgfr2	ramilowski_known	ramilowski
1563	Pf4	Ldlr	ramilowski_known	ramilowski
1564	Pf4	Procr	ramilowski_known	ramilowski
1565	Pf4	Thbd	ramilowski_known	ramilowski
1566	Pgf	Flt1	ramilowski_known	ramilowski
1567	Pgf	Nrp1	ramilowski_known	ramilowski
1568	Plat	Lrp1	ramilowski_known	ramilowski
1569	Plau	Lrp1	ramilowski_known	ramilowski
1570	Plau	Plaur	ramilowski_known	ramilowski
1571	Plg	Itga9	ramilowski_known	ramilowski
1572	Plg	Itgb1	ramilowski_known	ramilowski
1573	Pmch	Mchr1	ramilowski_known	ramilowski
1574	Pnoc	Oprl1	ramilowski_known	ramilowski
1575	Podxl2	Sell	ramilowski_known	ramilowski
1576	Pomc	Mc1r	ramilowski_known	ramilowski
1577	Pomc	Mc2r	ramilowski_known	ramilowski
1578	Pomc	Mc3r	ramilowski_known	ramilowski
1579	Pomc	Mc4r	ramilowski_known	ramilowski
1580	Pomc	Mc5r	ramilowski_known	ramilowski
1581	Pomc	Oprd1	ramilowski_known	ramilowski
1582	Pomc	Oprk1	ramilowski_known	ramilowski
1583	Pomc	Oprm1	ramilowski_known	ramilowski
1584	Ppbp	Cxcr1	ramilowski_known	ramilowski
1585	Ppbp	Cxcr2	ramilowski_known	ramilowski
1586	Ppy	Npy4r	ramilowski_known	ramilowski
1587	Ppy	Npy5r	ramilowski_known	ramilowski
1588	Prlh	Prlhr	ramilowski_known	ramilowski
1589	Prl	Prlr	ramilowski_known	ramilowski
1590	Prnd	Rpsa	ramilowski_known	ramilowski
1591	Proc	Procr	ramilowski_known	ramilowski
1592	Prok1	Prokr1	ramilowski_known	ramilowski
1593	Prok1	Prokr2	ramilowski_known	ramilowski
1594	Prok2	Prokr1	ramilowski_known	ramilowski
1595	Prok2	Prokr2	ramilowski_known	ramilowski
1596	Pros1	Axl	ramilowski_known	ramilowski
1597	Pros1	Tyro3	ramilowski_known	ramilowski
1598	Psap	Gpr37	ramilowski_known	ramilowski
1599	Psap	Gpr37l1	ramilowski_known	ramilowski
1600	Psap	Lrp1	ramilowski_known	ramilowski
1601	Psen1	Ncstn	ramilowski_known	ramilowski
1602	Pspn	Gfra4	ramilowski_known	ramilowski
1603	Pspn	Ret	ramilowski_known	ramilowski
1604	Ptdss1	Jmjd6	ramilowski_known	ramilowski
1605	Ptdss1	Scarb1	ramilowski_known	ramilowski
1606	Ptgs2	Ptgdr2	ramilowski_known	ramilowski
1607	Pth2	Pth1r	ramilowski_known	ramilowski
1608	Pth2	Pth2r	ramilowski_known	ramilowski
1609	Pthlh	Prlhr	ramilowski_known	ramilowski
1610	Pthlh	Pth1r	ramilowski_known	ramilowski
1611	Pthlh	Pth2r	ramilowski_known	ramilowski
1612	Pth	Pth1r	ramilowski_known	ramilowski
1613	Pth	Pth2r	ramilowski_known	ramilowski
1614	Ptn	Ptprb	ramilowski_known	ramilowski
1615	Ptn	Ptprz1	ramilowski_known	ramilowski
1616	Pyy	Npy1r	ramilowski_known	ramilowski
1617	Pyy	Npy2r	ramilowski_known	ramilowski
1618	Pyy	Npy4r	ramilowski_known	ramilowski
1619	Pyy	Npy5r	ramilowski_known	ramilowski
1620	Qrfp	P2ry14	ramilowski_known	ramilowski
1621	Qrfp	Qrfpr	ramilowski_known	ramilowski
1622	Rarres2	Cmklr1	ramilowski_known	ramilowski
1623	Rarres2	Gpr1	ramilowski_known	ramilowski
1624	Reln	Itga3	ramilowski_known	ramilowski
1625	Reln	Itgb1	ramilowski_known	ramilowski
1626	Reln	Lrp8	ramilowski_known	ramilowski
1627	Reln	Vldlr	ramilowski_known	ramilowski
1628	Ren1	Atp6ap2	ramilowski_known	ramilowski
1629	Rgma	Neo1	ramilowski_known	ramilowski
1630	Rln1	Rxfp1	ramilowski_known	ramilowski
1631	Rln1	Rxfp2	ramilowski_known	ramilowski
1632	Rln3	Rxfp1	ramilowski_known	ramilowski
1633	Rln3	Rxfp2	ramilowski_known	ramilowski
1634	Rln3	Rxfp3	ramilowski_known	ramilowski
1635	Rln3	Rxfp4	ramilowski_known	ramilowski
1636	Rps19	C5ar1	ramilowski_known	ramilowski
1637	Rspo1	Lgr4	ramilowski_known	ramilowski
1638	Rspo1	Lgr5	ramilowski_known	ramilowski
1639	Rspo1	Lgr6	ramilowski_known	ramilowski
1640	Rspo1	Lrp6	ramilowski_known	ramilowski
1641	Rspo2	Lgr4	ramilowski_known	ramilowski
1642	Rspo2	Lgr5	ramilowski_known	ramilowski
1643	Rspo2	Lgr6	ramilowski_known	ramilowski
1644	Rspo3	Lgr4	ramilowski_known	ramilowski
1645	Rspo3	Lgr5	ramilowski_known	ramilowski
1646	Rspo3	Lgr6	ramilowski_known	ramilowski
1647	Rspo4	Lgr4	ramilowski_known	ramilowski
1648	Rspo4	Lgr5	ramilowski_known	ramilowski
1649	Rspo4	Lgr6	ramilowski_known	ramilowski
1650	Rtn4	Lingo1	ramilowski_known	ramilowski
1651	Rtn4	Rtn4r	ramilowski_known	ramilowski
1652	Rtn4	Tnfrsf19	ramilowski_known	ramilowski
1653	Saa1	Fpr2	ramilowski_known	ramilowski
1654	Sct	Sctr	ramilowski_known	ramilowski
1655	Selplg	Sele	ramilowski_known	ramilowski
1656	Selplg	Selp	ramilowski_known	ramilowski
1657	Sema3a	Nrp1	ramilowski_known	ramilowski
1658	Sema3a	Plxna1	ramilowski_known	ramilowski
1659	Sema3a	Plxna2	ramilowski_known	ramilowski
1660	Sema3a	Plxna4	ramilowski_known	ramilowski
1661	Sema3b	Nrp1	ramilowski_known	ramilowski
1662	Sema3c	Nrp2	ramilowski_known	ramilowski
1663	Sema3e	Plxnd1	ramilowski_known	ramilowski
1664	Sema3f	Nrp2	ramilowski_known	ramilowski
1665	Sema3f	Plxna3	ramilowski_known	ramilowski
1666	Sema4d	Met	ramilowski_known	ramilowski
1667	Sema4d	Plxnb1	ramilowski_known	ramilowski
1668	Sema4d	Plxnb2	ramilowski_known	ramilowski
1669	Sema5a	Met	ramilowski_known	ramilowski
1670	Sema5a	Plxnb3	ramilowski_known	ramilowski
1671	Sema6d	Kdr	ramilowski_known	ramilowski
1672	Sema6d	Plxna1	ramilowski_known	ramilowski
1673	Sema7a	Plxnc1	ramilowski_known	ramilowski
1674	Serpina1a	Lrp1	ramilowski_known	ramilowski
1675	Serpinc1	Lrp1	ramilowski_known	ramilowski
1676	Serpine1	Lrp1	ramilowski_known	ramilowski
1677	Serpine2	Lrp1	ramilowski_known	ramilowski
1678	Serping1	Lrp1	ramilowski_known	ramilowski
1679	Shh	Boc	ramilowski_known	ramilowski
1680	Shh	Cdon	ramilowski_known	ramilowski
1681	Shh	Hhip	ramilowski_known	ramilowski
1682	Shh	Ptch1	ramilowski_known	ramilowski
1683	Shh	Smo	ramilowski_known	ramilowski
1684	Slit1	Gpc1	ramilowski_known	ramilowski
1685	Slit1	Robo1	ramilowski_known	ramilowski
1686	Slit1	Sdc1	ramilowski_known	ramilowski
1687	Slit2	Gpc1	ramilowski_known	ramilowski
1688	Slit2	Robo1	ramilowski_known	ramilowski
1689	Slit2	Robo2	ramilowski_known	ramilowski
1690	Slit2	Robo4	ramilowski_known	ramilowski
1691	Slit2	Sdc1	ramilowski_known	ramilowski
1692	Sost	Lrp5	ramilowski_known	ramilowski
1693	Sost	Lrp6	ramilowski_known	ramilowski
1694	Spp1	Cd44	ramilowski_known	ramilowski
1695	Spp1	Itgav	ramilowski_known	ramilowski
1696	Sst	Sstr1	ramilowski_known	ramilowski
1697	Sst	Sstr2	ramilowski_known	ramilowski
1698	Sst	Sstr3	ramilowski_known	ramilowski
1699	Sst	Sstr4	ramilowski_known	ramilowski
1700	Sst	Sstr5	ramilowski_known	ramilowski
1701	Tac1	Tacr1	ramilowski_known	ramilowski
1702	Tac1	Tacr2	ramilowski_known	ramilowski
1703	Tac1	Tacr3	ramilowski_known	ramilowski
1704	Tac2	Tacr1	ramilowski_known	ramilowski
1705	Tac2	Tacr2	ramilowski_known	ramilowski
1706	Tac2	Tacr3	ramilowski_known	ramilowski
1707	Tac4	Tacr1	ramilowski_known	ramilowski
1708	Tac4	Tacr3	ramilowski_known	ramilowski
1709	Tdgf1	Acvr2a	ramilowski_known	ramilowski
1710	Tfpi	Lrp1	ramilowski_known	ramilowski
1711	Tfpi	Vldlr	ramilowski_known	ramilowski
1712	Trf	Tfrc	ramilowski_known	ramilowski
1713	Tgfa	Egfr	ramilowski_known	ramilowski
1714	Tgfb1	Acvrl1	ramilowski_known	ramilowski
1715	Tgfb1	Tgfbr1	ramilowski_known	ramilowski
1716	Tgfb1	Tgfbr2	ramilowski_known	ramilowski
1717	Tgfb1	Tgfbr3	ramilowski_known	ramilowski
1718	Tgfb2	Tgfbr1	ramilowski_known	ramilowski
1719	Tgfb2	Tgfbr2	ramilowski_known	ramilowski
1720	Tgfb2	Tgfbr3	ramilowski_known	ramilowski
1721	Tgfb3	Acvrl1	ramilowski_known	ramilowski
1722	Tgfb3	Tgfbr1	ramilowski_known	ramilowski
1723	Tgfb3	Tgfbr2	ramilowski_known	ramilowski
1724	Tgfb3	Tgfbr3	ramilowski_known	ramilowski
1725	Thbs1	Cd36	ramilowski_known	ramilowski
1726	Thbs1	Cd47	ramilowski_known	ramilowski
1727	Thbs1	Sdc1	ramilowski_known	ramilowski
1728	Thbs2	Cd47	ramilowski_known	ramilowski
1729	Thpo	Mpl	ramilowski_known	ramilowski
1730	Tnfsf10	Tnfrsf10b	ramilowski_known	ramilowski
1731	Tnfsf10	Tnfrsf11b	ramilowski_known	ramilowski
1732	Tnfsf11	Tnfrsf11a	ramilowski_known	ramilowski
1733	Tnfsf11	Tnfrsf11b	ramilowski_known	ramilowski
1734	Tnfsf12	Tnfrsf12a	ramilowski_known	ramilowski
1735	Tnfsf12	Tnfrsf25	ramilowski_known	ramilowski
1736	Tnfsf13b	Tnfrsf13b	ramilowski_known	ramilowski
1737	Tnfsf13b	Tnfrsf13c	ramilowski_known	ramilowski
1738	Tnfsf13b	Tnfrsf17	ramilowski_known	ramilowski
1739	Tnfsf13	Tnfrsf13b	ramilowski_known	ramilowski
1740	Tnfsf13	Tnfrsf17	ramilowski_known	ramilowski
1741	Tnfsf14	Ltbr	ramilowski_known	ramilowski
1742	Tnfsf14	Tnfrsf14	ramilowski_known	ramilowski
1743	Tnfsf15	Tnfrsf25	ramilowski_known	ramilowski
1744	Tnfsf18	Tnfrsf18	ramilowski_known	ramilowski
1745	Tnfsf4	Tnfrsf4	ramilowski_known	ramilowski
1746	Tnfsf8	Tnfrsf8	ramilowski_known	ramilowski
1747	Tnfsf9	Tnfrsf9	ramilowski_known	ramilowski
1748	Tnf	Ltbr	ramilowski_known	ramilowski
1749	Tnf	Tnfrsf1a	ramilowski_known	ramilowski
1750	Tnf	Tnfrsf1b	ramilowski_known	ramilowski
1751	Tnf	Tnfrsf21	ramilowski_known	ramilowski
1752	Tph1	Htr1a	ramilowski_known	ramilowski
1753	Tph1	Htr1b	ramilowski_known	ramilowski
1754	Tph1	Htr1d	ramilowski_known	ramilowski
1755	Tph1	Htr1f	ramilowski_known	ramilowski
1756	Tph1	Htr2a	ramilowski_known	ramilowski
1757	Tph1	Htr2b	ramilowski_known	ramilowski
1758	Tph1	Htr2c	ramilowski_known	ramilowski
1759	Tph1	Htr4	ramilowski_known	ramilowski
1760	Tph1	Htr5a	ramilowski_known	ramilowski
1761	Tph1	Htr6	ramilowski_known	ramilowski
1762	Tph1	Htr7	ramilowski_known	ramilowski
1763	Trh	Trhr	ramilowski_known	ramilowski
1764	Tshb	Tshr	ramilowski_known	ramilowski
1765	Ucn2	Crhr1	ramilowski_known	ramilowski
1766	Ucn2	Crhr2	ramilowski_known	ramilowski
1767	Ucn3	Crhr2	ramilowski_known	ramilowski
1768	Ucn	Crhr1	ramilowski_known	ramilowski
1769	Ucn	Crhr2	ramilowski_known	ramilowski
1770	Uts2b	Uts2r	ramilowski_known	ramilowski
1771	Uts2	Uts2r	ramilowski_known	ramilowski
1772	Vcam1	Itga4	ramilowski_known	ramilowski
1773	Vcam1	Itgad	ramilowski_known	ramilowski
1774	Vcam1	Itgb1	ramilowski_known	ramilowski
1775	Vcam1	Itgb2	ramilowski_known	ramilowski
1776	Vegfa	Flt1	ramilowski_known	ramilowski
1777	Vegfa	Kdr	ramilowski_known	ramilowski
1778	Vegfa	Nrp1	ramilowski_known	ramilowski
1779	Vegfa	Nrp2	ramilowski_known	ramilowski
1780	Vegfb	Flt1	ramilowski_known	ramilowski
1781	Vegfb	Nrp1	ramilowski_known	ramilowski
1782	Vegfc	Flt4	ramilowski_known	ramilowski
1783	Vegfc	Kdr	ramilowski_known	ramilowski
1784	Vegfc	Nrp2	ramilowski_known	ramilowski
1785	Vegfc	Vipr2	ramilowski_known	ramilowski
1786	Vip	Adcyap1r1	ramilowski_known	ramilowski
1787	Vip	Sctr	ramilowski_known	ramilowski
1788	Vip	Vipr1	ramilowski_known	ramilowski
1789	Vip	Vipr2	ramilowski_known	ramilowski
1790	Vtn	Itga5	ramilowski_known	ramilowski
1791	Vtn	Itgb3	ramilowski_known	ramilowski
1792	Wnt11	Fzd7	ramilowski_known	ramilowski
1793	Wnt1	Fzd3	ramilowski_known	ramilowski
1794	Wnt1	Fzd8	ramilowski_known	ramilowski
1795	Wnt1	Fzd9	ramilowski_known	ramilowski
1796	Wnt1	Ryk	ramilowski_known	ramilowski
1797	Wnt3a	Fzd6	ramilowski_known	ramilowski
1798	Wnt3	Fzd8	ramilowski_known	ramilowski
1799	Wnt3	Lrp6	ramilowski_known	ramilowski
1800	Wnt3	Ryk	ramilowski_known	ramilowski
1801	Wnt4	Fzd2	ramilowski_known	ramilowski
1802	Wnt4	Fzd6	ramilowski_known	ramilowski
1803	Wnt5a	Fzd2	ramilowski_known	ramilowski
1804	Wnt5a	Fzd4	ramilowski_known	ramilowski
1805	Wnt5a	Fzd6	ramilowski_known	ramilowski
1806	Wnt5a	Fzd7	ramilowski_known	ramilowski
1807	Wnt5a	Ryk	ramilowski_known	ramilowski
1808	Wnt7a	Fzd5	ramilowski_known	ramilowski
1809	Wnt7b	Fzd1	ramilowski_known	ramilowski
1810	Wnt7b	Fzd10	ramilowski_known	ramilowski
1811	Wnt7b	Lrp5	ramilowski_known	ramilowski
1812	Xcl1	Xcr1	ramilowski_known	ramilowski
1813	Yars	Cxcr1	ramilowski_known	ramilowski
1814	Zp3	Mertk	ramilowski_known	ramilowski
1815	Ccl4	Ccr5	kegg_cytokines	kegg
1816	Pdgfd	Pdgfrb	kegg_cytokines	kegg
1817	Ifna1	Ifnar2	kegg_cytokines	kegg
1818	Ifna1	Ifnar1	kegg_cytokines	kegg
1819	H2-Ea-ps	Cd4	kegg_cams	kegg
1820	Gm7030	Cd8a	kegg_cams	kegg
1821	Icosl	Icos	kegg_cams	kegg
1822	Nrxn1	Nlgn1	kegg_cams	kegg
1823	Spn	Siglec1	kegg_cams	kegg
1824	Icosl	Cd28	kegg_cams	kegg
1825	Icosl	Ctla4	kegg_cams	kegg
1826	Gh	Ghr	kegg_neuroactive	kegg
1827	Col2a1	Itgb1	kegg_ecm	kegg
1828	Col2a1	Itga1	kegg_ecm	kegg
1829	Lama1	Itgb1	kegg_ecm	kegg
1830	Lama1	Itga1	kegg_ecm	kegg
1831	Col2a1	Itga2	kegg_ecm	kegg
1832	Lama1	Itga2	kegg_ecm	kegg
1833	Lama1	Itga3	kegg_ecm	kegg
1834	Col2a1	Itga3	kegg_ecm	kegg
1835	Lama1	Itga6	kegg_ecm	kegg
1836	Lama1	Itga7	kegg_ecm	kegg
1837	Npnt	Itgb1	kegg_ecm	kegg
1838	Npnt	Itga8	kegg_ecm	kegg
1839	Col2a1	Itga9	kegg_ecm	kegg
1840	Lama1	Itga9	kegg_ecm	kegg
1841	Col2a1	Itga10	kegg_ecm	kegg
1842	Col2a1	Itga11	kegg_ecm	kegg
1843	Col2a1	Itgav	kegg_ecm	kegg
1844	Col2a1	Itgb8	kegg_ecm	kegg
1845	Lama1	Itgav	kegg_ecm	kegg
1846	Lama1	Itgb8	kegg_ecm	kegg
1847	Lama1	Itgb4	kegg_ecm	kegg
1848	Col2a1	Cd44	kegg_ecm	kegg
1849	Lama1	Cd44	kegg_ecm	kegg
1850	Col2a1	Sdc1	kegg_ecm	kegg
1851	Lama1	Sv2a	kegg_ecm	kegg
1852	Col2a1	Gp6	kegg_ecm	kegg
1853	Lama1	Dag1	kegg_ecm	kegg
1854	Ccl5	Sdc4	ppi_lr	ppi_prediction
1855	Edn2	Ednrb	ppi_lr	ppi_prediction
1856	Csf2	Sdc2	ppi_lr	ppi_prediction
1857	Lama1	Gpc1	ppi_lr	ppi_prediction
1858	Tdgf1	Gpc1	ppi_lr	ppi_prediction
1859	Wnt3	Fzd1	ppi_lr	ppi_prediction
1860	Nrg1	Gpc1	ppi_lr	ppi_prediction
1861	Dkk1	Lrp5	ppi_lr	ppi_prediction
1862	Lama1	Sdc4	ppi_lr	ppi_prediction
1863	Ccl5	Sdc1	ppi_lr	ppi_prediction
1864	Calr	Tshr	ppi_lr	ppi_prediction
1865	Wnt1	Fzd1	ppi_lr	ppi_prediction
1866	Ccl26	Ccr1	ppi_lr	ppi_prediction
1867	Camp	Igf1r	ppi_lr	ppi_prediction
1868	Rspo2	Jmjd6	ppi_lr	ppi_prediction
1869	Btc	Erbb2	ppi_lr	ppi_prediction
1870	Ctgf	Fgfr3	ppi_lr	ppi_prediction
1871	Il6	Hrh1	ppi_lr	ppi_prediction
1872	Ctgf	Fgfr2	ppi_lr	ppi_prediction
1873	Gdf9	Kit	ppi_lr	ppi_prediction
1874	Ccl3	Cxcr5	ppi_lr	ppi_prediction
1875	Ccl3	Ccr3	ppi_lr	ppi_prediction
1876	Tnf	Traf2	ppi_lr	ppi_prediction
1877	Ccl7	Ackr4	ppi_lr	ppi_prediction
1878	Fgf6	Fgfr3	ppi_lr	ppi_prediction
1879	Efna5	Ephb1	ppi_lr	ppi_prediction
1880	Fgf2	Sdc1	ppi_lr	ppi_prediction
1881	Egf	Erbb3	ppi_lr	ppi_prediction
1882	Hgf	Sdc1	ppi_lr	ppi_prediction
1883	Ccl19	Ackr2	ppi_lr	ppi_prediction
1884	Wnt1	Lrp5	ppi_lr	ppi_prediction
1885	Cntf	Il6ra	ppi_lr	ppi_prediction
1886	Ctgf	Lrp1	ppi_lr	ppi_prediction
1887	Ccl3	Ackr2	ppi_lr	ppi_prediction
1888	Ccl3	Ccr4	ppi_lr	ppi_prediction
1889	Ctgf	Erbb4	ppi_lr	ppi_prediction
1890	Pdgfb	Lrp1	ppi_lr	ppi_prediction
1891	Ccl21a	Ackr2	ppi_lr	ppi_prediction
1892	Hbegf	Cd44	ppi_lr	ppi_prediction
1893	Apob	Lrp2	ppi_lr	ppi_prediction
1894	Ins2	Lrp2	ppi_lr	ppi_prediction
1895	Efnb2	Epha3	ppi_lr	ppi_prediction
1896	Ins2	Igf1r	ppi_lr	ppi_prediction
1897	Iapp	Ramp1	ppi_lr	ppi_prediction
1898	Arf1	Insr	ppi_lr	ppi_prediction
1899	Gm13306	Ackr2	ppi_lr	ppi_prediction
1900	Ccl25	Ackr2	ppi_lr	ppi_prediction
1901	Lama2	Dag1	ppi_lr	ppi_prediction
1902	Ccl19	Ccr10	ppi_lr	ppi_prediction
1903	Egf	Erbb2	ppi_lr	ppi_prediction
1904	Fgf2	Sdc3	ppi_lr	ppi_prediction
1905	Ccl28	Ackr2	ppi_lr	ppi_prediction
1906	Ghrl	Ghrhr	ppi_lr	ppi_prediction
1907	Ccl7	Ccr10	ppi_lr	ppi_prediction
1908	Vegfd	Nrp1	ppi_lr	ppi_prediction
1909	Vegfd	Nrp2	ppi_lr	ppi_prediction
1910	Apob	Calcr	ppi_lr	ppi_prediction
1911	Wnt1	Ror2	ppi_lr	ppi_prediction
1912	Ctgf	Egfr	ppi_lr	ppi_prediction
1913	Pdgfb	Nrp1	ppi_lr	ppi_prediction
1914	Efnb2	Epha5	ppi_lr	ppi_prediction
1915	Efnb2	Sdc2	ppi_lr	ppi_prediction
1916	Dkk1	Kit	ppi_lr	ppi_prediction
1917	Fgf1	Gpc1	ppi_lr	ppi_prediction
1918	Fgf1	Sdc4	ppi_lr	ppi_prediction
1919	Fgf1	Sdc2	ppi_lr	ppi_prediction
1920	Dlk1	Fgfr1	ppi_lr	ppi_prediction
1921	Wnt3	Traf2	ppi_lr	ppi_prediction
1922	Tnf	Dag1	ppi_lr	ppi_prediction
1923	Tnf	Ptprs	ppi_lr	ppi_prediction
1924	Tnf	Neo1	ppi_lr	ppi_prediction
1925	Gstp2	Ntrk1	ppi_lr	ppi_prediction
1926	Rtn4	Ntrk1	ppi_lr	ppi_prediction
1927	Calr	Ntrk1	ppi_lr	ppi_prediction
1928	Insl3	Alk	ppi_lr	ppi_prediction
1929	Efnb2	Sdc1	ppi_lr	ppi_prediction
1930	Il12b	Il23r	ppi_lr	ppi_prediction
1931	Hbegf	Erbb2	ppi_lr	ppi_prediction
1932	Fgf2	Gpc1	ppi_lr	ppi_prediction
1933	Hbegf	Prlr	ppi_lr	ppi_prediction
1934	Prl	Erbb4	ppi_lr	ppi_prediction
1935	Epo	Kit	ppi_lr	ppi_prediction
1936	Nrg4	Egfr	ppi_lr	ppi_prediction
1937	Fgf23	Fgfr3	ppi_lr	ppi_prediction
1938	Areg	Erbb2	ppi_lr	ppi_prediction
1939	Ereg	Erbb2	ppi_lr	ppi_prediction
1940	Nrg2	Erbb2	ppi_lr	ppi_prediction
1941	Il6	Erbb2	ppi_lr	ppi_prediction
1942	Efnb2	Lrp6	ppi_lr	ppi_prediction
1943	Efnb2	Fzd6	ppi_lr	ppi_prediction
1944	Efnb2	Epha2	ppi_lr	ppi_prediction
1945	Efnb2	Insr	ppi_lr	ppi_prediction
1946	Efnb2	Ror2	ppi_lr	ppi_prediction
1947	Efnb2	Fzd5	ppi_lr	ppi_prediction
1948	Efnb2	Lrp8	ppi_lr	ppi_prediction
1949	Jag2	Fzd6	ppi_lr	ppi_prediction
1950	Jag2	Epha2	ppi_lr	ppi_prediction
1951	Jag2	Insr	ppi_lr	ppi_prediction
1952	Jag2	Ror2	ppi_lr	ppi_prediction
1953	Jag2	Fzd5	ppi_lr	ppi_prediction
1954	Jag2	Lrp8	ppi_lr	ppi_prediction
1955	Efnb1	Fzd5	ppi_lr	ppi_prediction
1956	Efnb1	Lrp8	ppi_lr	ppi_prediction
1957	Anxa1	Epha5	ppi_lr	ppi_prediction
1958	Ndp	Lrp5	ppi_lr	ppi_prediction
1959	Rtn4	Ror2	ppi_lr	ppi_prediction
1960	Efnb2	Unc5c	ppi_lr	ppi_prediction
1961	Efnb2	Lrp2	ppi_lr	ppi_prediction
1962	Jag2	Lrp2	ppi_lr	ppi_prediction
1963	Efnb1	Lrp2	ppi_lr	ppi_prediction
1964	Lamb1	Sdc2	ppi_lr	ppi_prediction
1965	Lamb1	Sdc1	ppi_lr	ppi_prediction
1966	Trf	Sdc1	ppi_lr	ppi_prediction
1967	Arf1	Fas	ppi_lr	ppi_prediction
1968	Apob	Erbb2	ppi_lr	ppi_prediction
1969	Apob	Egfr	ppi_lr	ppi_prediction
1970	Apob	Ptprf	ppi_lr	ppi_prediction
1971	Apob	Met	ppi_lr	ppi_prediction
1972	Calr	Fas	ppi_lr	ppi_prediction
1973	Uts2	Fas	ppi_lr	ppi_prediction
1974	Lamb1	Fas	ppi_lr	ppi_prediction
1975	Anxa1	Hmmr	ppi_lr	ppi_prediction
1976	Arf1	Mylk	ppi_lr	ppi_prediction
1977	Arf1	Lrp5	ppi_lr	ppi_prediction
1978	Arf1	Hmmr	ppi_lr	ppi_prediction
1979	Gstp2	Mylk	ppi_lr	ppi_prediction
1980	Gstp2	Lrp5	ppi_lr	ppi_prediction
1981	Gstp2	Fas	ppi_lr	ppi_prediction
1982	Gstp2	Hmmr	ppi_lr	ppi_prediction
1983	Calr	Lrp5	ppi_lr	ppi_prediction
1984	Calr	Hmmr	ppi_lr	ppi_prediction
1985	Anxa1	Lifr	ppi_lr	ppi_prediction
1986	Anxa1	Ddr2	ppi_lr	ppi_prediction
1987	Efnb2	Epha7	ppi_lr	ppi_prediction
1988	Jag2	Epha7	ppi_lr	ppi_prediction
1989	Rtn4	Epha2	ppi_lr	ppi_prediction
1990	Rtn4	Fzd6	ppi_lr	ppi_prediction
1991	Rtn4	Epha7	ppi_lr	ppi_prediction
1992	Efnb1	Epha7	ppi_lr	ppi_prediction
1993	Arf1	Cd44	ppi_lr	ppi_prediction
1994	Calr	Cd44	ppi_lr	ppi_prediction
1995	Igf1	Insr	ppi_lr	ppi_prediction
1996	Epgn	Erbb4	ppi_lr	ppi_prediction
1997	Pdgfc	Pdgfrb	ppi_lr	ppi_prediction
1998	App	Tgfbr2	ppi_lr	ppi_prediction
1999	F2	Lrp1	ppi_lr	ppi_prediction
[truncated: 10,157 more rows]
